# Supplementary material for: Allometric escape from acoustic constraints is rare for frog calls
Source: Ecol Evol. 2020 Mar 7;10(8):3686–95. doi: 10.1002/ece3.6155 (PMC7160179; doi:10.1002/ece3.6155)
Supplement: Supplementary file 1 — Appendix S1 [file ECE3-10-3686-s001.csv]

Scientific_Name	Family	df	svl	sit	sit1	sit2	sit3	ref (df, svl, sit)
Allophryne_relicta	Allophrynidae	3828	20.9	ground	1	0	0	Caramaschi et al. 2013
Allophryne_ruthveni	Allophrynidae	5089	21	ground	1	0	0	Caramaschi et al. 2013, Caldwell and Hoogmoed 1998
Alsodes_nodosus	Alsodidae	991	69	ground	1	0	0	Penna and Veloso 1990, Palma 2013
Alsodes_vittatus	Alsodidae	1154.34	55.44	ground	1	0	0	Formas 1989
Eupsophus_altor	Alsodidae	1882	36.6	ground	1	0	0	Nunez et al. 2012
Eupsophus_emiliopugini	Alsodidae	1132.08	46.71	ground	1	0	0	Formas 1989
Eupsophus_calcaratus	Alsodidae	1900	32.9	ground	1	0	0	Formas and Brieva 1994, Formas and Vera 1982
Eupsophus_contulmoensis	Alsodidae	1550	38.1	ground	1	0	0	Formas and Brieva 1994, Ortiz et al. 1989
Eupsophus_insularis	Alsodidae	1800	38.2	ground	1	0	0	Formas and Brieva 1994, Formas and Vera 1982
Eupsophus_septentrionalis	Alsodidae	1550	38.69	ground	1	0	0	Opazo et al. 2009, Veloso et al. 2005
Eupsophus_vertebralis	Alsodidae	932	53.5	ground	1	0	0	Penna and Veloso 1990, Grandison 1961
Eupsophus_roseus	Alsodidae	1871	36.6	ground	1	0	0	Nunez et al. 2012, Formas 1989
Eupsophus_migueli	Alsodidae	1835	35.5	ground	1	0	0	Nunez et al. 2012, Formas 1989
Alytes_cisternasii	Alytidae	1491.1	37.75	ground	1	0	0	Marquez 1995, Bosch and Marquez 1996
Alytes_obstetricans	Alytidae	1148.9	46.15	ground	1	0	0	Marquez 1995, Bosch and Marquez 1996
Crinia_sloanei	Myobatrachidae	2600	15.6	water	0	0	1	Littlejohn 1958
Arthroleptis_lonnbergi	Arthroleptidae	3200	20	ground	1	0	0	Pickersgill 2007
Arthroleptis_adolfifriederici	Arthroleptidae	3200	32	ground	1	0	0	Channing and Howell 2006
Arthroleptis_poecilonotus	Arthroleptidae	4650	23	ground	1	0	0	Rdel 2000
Arthroleptis_reichei	Arthroleptidae	3500	28	ground	1	0	0	Mercurio 2009
Arthroleptis_stridens	Arthroleptidae	5400	19	perched	0	1	0	Pickersgill 2007
Arthroleptis_stenodactylus	Arthroleptidae	3400	30	ground	1	0	0	Mercurio 2009
Arthroleptis_wahlbergii	Arthroleptidae	3881	14.5	ground	1	0	0	du Preez and Carruthers 2009
Arthroleptis_xenochirus	Arthroleptidae	4600	19	ground	1	0	0	Channing 2001 book, Boulenger 1905
Arthroleptis_xenodactyloides	Arthroleptidae	6500	15.6	ground	1	0	0	Mercurio 2009
Arthroleptis_xenodactylus	Arthroleptidae	6700	22	ground	1	0	0	Channing and Howell 2006
Cardioglossa_occidentalis	Arthroleptidae	4100	21.6	ground	1	0	0	Blackburn et al. 2008
Leptopelis_argenteus	Arthroleptidae	2000	31	perched	0	1	0	Schiotz 1999
Leptopelis_barbouri	Arthroleptidae	1500	37.5	perched	0	1	0	Channing and Howell 2006, Schiotz 1999
Leptopelis_bocagii	Arthroleptidae	1450	43	perched	0	1	0	du Preez and Carruthers 2009
Leptopelis_boulengeri	Arthroleptidae	2250	42.5	perched	0	1	0	Schiotz 1999
Leptopelis_broadleyi	Arthroleptidae	2050	39	perched	0	1	0	du Preez and Carruthers 2009
Leptopelis_christyi	Arthroleptidae	2000	45	perched	0	1	0	Channing and Howell 2006
Leptopelis_cynnamomeus	Arthroleptidae	1500	40	perched	0	1	0	Channing 2001 book
Leptopelis_concolor	Arthroleptidae	2000	31	perched	0	1	0	Schiotz 1999
Leptopelis_flavomaculatus	Arthroleptidae	2700	52	perched	0	1	0	du Preez and Carruthers 2009
Leptopelis_karissimbensis	Arthroleptidae	1400	28	perched	0	1	0	Channing and Howell 2006
Leptopelis_kivuensis	Arthroleptidae	1300	26	perched	0	1	0	Channing and Howell 2006
Leptopelis_modestus	Arthroleptidae	2000	30.5	perched	0	1	0	Channing and Howell 2006, Schiotz 1999
Leptopelis_mossambicus	Arthroleptidae	1261	47	perched	0	1	0	du Preez and Carruthers 2009
Leptopelis_natalensis	Arthroleptidae	2015	42.5	perched	0	1	0	du Preez and Carruthers 2009, Pickersgill 2007
Leptopelis_oryi	Arthroleptidae	1500	36	perched	0	1	0	Channing and Howell 2006, Schiotz 1999
Leptopelis_parbocagii	Arthroleptidae	1400	54	perched	0	1	0	Channing and Howell 2006
Leptopelis_parkeri	Arthroleptidae	1500	32	perched	0	1	0	Channing and Howell 2006, Pickersgill 2007
Leptopelis_uluguruensis	Arthroleptidae	1300	42	perched	0	1	0	Channing and Howell 2006
Leptopelis_vermiculatus	Arthroleptidae	1500	50	perched	0	1	0	Channing and Howell 2006
Leptopelis_viridis	Arthroleptidae	2250	34	perched	0	1	0	Schiotz 1999
Leptopelis_xenodactylus	Arthroleptidae	1600	45	ground	1	0	0	du Preez and Carruthers 2009
Leptopelis_yaldeni	Arthroleptidae	2000	30	ground	1	0	0	Schiotz 1999
Batrachyla_antartandica	Batrachylidae	1951	35.1	ground	1	0	0	Penna and Meier 2011, Penna and Sols 1998
Batrachyla_taeniata	Batrachylidae	1849	31.6	ground	1	0	0	Penna and Veloso 1990, Sols and Penna 1997
Batrachyla_leptopus	Batrachylidae	2445	28.2	ground	1	0	0	Penna and Sols 1998
Phrynobatrachus_parvulus	Phrynobatrachidae	4000	16	water	0	0	1	Channing and Howell 2006
Brachycephalus_ephippium	Brachycephalidae	4350	14.33	ground	1	0	0	Pombal et al. 1994
Brachycephalus_hermogenesi	Brachycephalidae	6800	8	ground	1	0	0	Verdade et al. 2008
Brachycephalus_pitanga	Brachycephalidae	4900	11.45	ground	1	0	0	De Araujo et al. 2002
Brachycephalus_tridactylus	Brachycephalidae	4800	11.63	ground	1	0	0	Garey et al. 2012
Ischnocnema_gualteri	Brachycephalidae	2350	35	ground	1	0	0	Heyer 1984, Lutz 1974
Ischnocnema_guentheri	Brachycephalidae	2600	24.1	ground	1	0	0	Kwet and Sol 2005
Ischnocnema_henselii	Brachycephalidae	2650	24.3	ground	1	0	0	Kwet and Sol 2005
Ischnocnema_izecksohni	Brachycephalidae	2437.5	32.4	ground	1	0	0	Tauce et al. 2012
Ischnocnema_juipoca	Brachycephalidae	3300	19.5	ground	1	0	0	Giaretta et al. 2007
Ischnocnema_manezinho	Brachycephalidae	2700	25	ground	1	0	0	Kwet and Sol 2005, Haddad et al. 2013
Ischnocnema_nigriventris	Brachycephalidae	2842	19	ground	1	0	0	Berneck et al. 2013
Ischnocnema_parva	Brachycephalidae	2929	14	ground	1	0	0	Heyer et al. 1990
Ischnocnema_penaxavantinho	Brachycephalidae	3800	16	ground	1	0	0	Giaretta et al. 2007
Ischnocnema_sambaqui	Brachycephalidae	2050	36.89	ground	1	0	0	Castanho and Haddad 2010
Ischnocnema_randorum	Brachycephalidae	4387	13.8	ground	1	0	0	Heyer et al. 1990
Ischnocnema_verrucosa	Brachycephalidae	3800	16.8	ground	1	0	0	Nascimento et al. 2004
Ischnocnema_vizottoi	Brachycephalidae	3611	15.2	ground	1	0	0	Martins and Haddad 2010
Breviceps_acutirostris	Brevicipitidae	1851	25	ground	1	0	0	du Perez and Carruthers 2009
Breviceps_adspersus	Brevicipitidae	2676	33	ground	1	0	0	du Perez and Carruthers 2009
Breviceps_bagginsi	Brevicipitidae	2965	18	ground	1	0	0	du Preez and Carruthers 2009
Breviceps_fichus	Brevicipitidae	2000	35	ground	1	0	0	Channing and Howell 2006
Breviceps_fuscus	Brevicipitidae	1743	32	ground	1	0	0	du Perez and Carruthers 2009
Breviceps_gibbosus	Brevicipitidae	1125	49.5	ground	1	0	0	du Perez and Carruthers 2009, Channing 2001
Breviceps_macrops	Brevicipitidae	1300	31	ground	1	0	0	du Preez and Carruthers 2009
Breviceps_montanus	Brevicipitidae	2212	19	ground	1	0	0	du Preez and Carruthers 2009
Breviceps_mossambicus	Brevicipitidae	2600	30	ground	1	0	0	Channing 2001, Channing and Howell 2006
Breviceps_namaquensis	Brevicipitidae	1349	28	ground	1	0	0	du Preez and Carruthers 2009
Breviceps_poweri	Brevicipitidae	1691	31	ground	1	0	0	du Preez and Carruthers 2009
Breviceps_rosei	Brevicipitidae	2187	22	ground	1	0	0	du Preez and Carruthers 2009
Breviceps_sopranus	Brevicipitidae	3552	16	ground	1	0	0	du Preez and Carruthers 2009
Breviceps_sylvestris	Brevicipitidae	2040	33	ground	1	0	0	du Preez and Carruthers 2009
Breviceps_verrucosus	Brevicipitidae	1937	33	ground	1	0	0	du Preez and Carruthers 2009
Callulina_kreffti	Brevicipitidae	2200	25	ground	1	0	0	Channing and Howell 2006
Probreviceps_loveridgei	Brevicipitidae	1680	33	ground	1	0	0	Channing and Howell 2006
Probreviceps_macrodactylus	Brevicipitidae	1900	40	ground	1	0	0	Channing and Howell 2006
Probreviceps_uluguruensis	Brevicipitidae	1400	30	ground	1	0	0	Channing and Howell 2006
Amazophrynella_minuta	Bufonidae	4200	16	ground	1	0	0	Duellman 1978
Amietophrynus_blanfordii	Bufonidae	2038.9	39.87	ground	1	0	0	Largen et al. 1978
Amietophrynus_brauni	Bufonidae	1500	65	ground	1	0	0	Channing and Howell 2006
Amietophrynus_camerunensis	Bufonidae	1600	49	ground	1	0	0	Channing and Howell 2006, Parker 1936
Amietophrynus_fuliginatus	Bufonidae	1900	40	ground	1	0	0	Channing 2001 book
Amietophrynus_garmani	Bufonidae	886	76	ground	1	0	0	du Preez and Carruthers 2009
Amietophrynus_gutturalis	Bufonidae	1507	77	ground	1	0	0	Cherry and Grant 1994, Harper et al. 2010
Amietophrynus_kerinyagae	Bufonidae	1000	85	ground	1	0	0	Channing and Howell 2006
Amietophrynus_kisoloensis	Bufonidae	600	56	ground	1	0	0	Channing 2001, Pickersgill 2007
Amietophrynus_langanoensis	Bufonidae	1473	55.2	ground	1	0	0	Largen et al. 1978
Amietophrynus_lemairii	Bufonidae	3300	45	ground	1	0	0	Channing 2001, du Preez and Carruthers 2009
Amietophrynus_maculatus	Bufonidae	1612	51	ground	1	0	0	Rodel 2000, Ohler and Fretey 2014
Amietophrynus_pardalis	Bufonidae	630	92.3	ground	1	0	0	Pickersgill 2007, Cherry and Francillon-Vieillot 1992
Amietophrynus_pantherinus	Bufonidae	647	91	ground	1	0	0	du Preez and Carruthers 2009
Amietophrynus_poweri	Bufonidae	1190	65	ground	1	0	0	du Preez and Carruthers 2009
Amietophrynus_rangeri	Bufonidae	1589	69	ground	1	0	0	Cherry and Grant 1994, Pickersgill 2007
Amietophrynus_regularis	Bufonidae	1420	69.17	ground	1	0	0	Sinsch et al. 2012, Tandy et al. 1985
Amietophrynus_steindachneri	Bufonidae	2141.8	43.34	ground	1	0	0	Largen et al. 1978
Amietophrynus_turkanae	Bufonidae	1200	43	ground	1	0	0	Channing and Howell 2006
Amietophrynus_xeros	Bufonidae	700	55.53	ground	1	0	0	Largen et al. 1978, Channing and Howell 2006
Anaxyrus_americanus	Bufonidae	1714.4	67	ground	1	0	0	Cocroft and Ryan 1995, Dodd 2013
Anaxyrus_baxteri	Bufonidae	1663	52.7	ground	1	0	0	Elliot et al. 2009, Dodd 2013
Anaxyrus_boreas	Bufonidae	1285	73	ground	1	0	0	Elliot et al. 2009, Dodd 2013
Engystomops_randi	Leptodactylidae	1314	17.11	water	0	0	1	Ron et al. 2004
Anaxyrus_canorus	Bufonidae	1500	54.3	ground	1	0	0	Elliot et al. 2009, Dodd 2013
Anaxyrus_cognatus	Bufonidae	2307.2	73.5	ground	1	0	0	Cocroft and Ryan 1995, Dodd 2013
Anaxyrus_debilis	Bufonidae	3370	39.5	ground	1	0	0	Elliot et al. 2009, Dodd 2013
Lysapsus_caraya	Hylidae	4499.1	17.4	water	0	0	1	Bastos et al. 2011
Anaxyrus_hemiophrys	Bufonidae	1700.1	51.5	ground	1	0	0	Cocroft and Ryan 1995, Dodd 2013
Anaxyrus_houstonensis	Bufonidae	2083.6	58	ground	1	0	0	Cocroft and Ryan 1995, Dodd 2013
Anaxyrus_fowleri	Bufonidae	1900	56.5	ground	1	0	0	Leary 2001, Dodd 2013
Anaxyrus_microscaphus	Bufonidae	1300.2	61	ground	1	0	0	Cocroft and Ryan 1995, Dodd 2013
Anaxyrus_nelsoni	Bufonidae	1051	56.5	ground	1	0	0	Elliot et al. 2009, Dodd 2013
Anaxyrus_punctatus	Bufonidae	2408	54	ground	1	0	0	Gingras et al. 2013
Anaxyrus_quercicus	Bufonidae	4193	27.5	ground	1	0	0	Elliot et al. 2009, Dodd 2013
Anaxyrus_retiformis	Bufonidae	3114.6	49.6	ground	1	0	0	Sullivan et al. 2000
Anaxyrus_speciosus	Bufonidae	2620.6	65	ground	1	0	0	Cocroft and Ryan 1995, Dodd 2013
Anaxyrus_terrestris	Bufonidae	2138.4	58	ground	1	0	0	Cocroft and Ryan 1995, Dodd 2013
Anaxyrus_woodhousii	Bufonidae	1968.7	73.5	ground	1	0	0	Cocroft and Ryan 1995, Dodd 2013
Ansonia_hanitschi	Bufonidae	5700	32	ground	1	0	0	Malkmus et al. 2002
Ansonia_longidigita	Bufonidae	3500	50	ground	1	0	0	Malkmus et al. 2002
Ansonia_leptopus	Bufonidae	3933	40	ground	1	0	0	Matsui 1982, Wood Jr. et al. 2008
Ansonia_platysoma	Bufonidae	8000	20	ground	1	0	0	Malkmus et al. 2002
Atelopus_barbotini	Bufonidae	2795	27	ground	1	0	0	Lescure and Marty 2000
Atelopus_chiriquiensis	Bufonidae	2025	28.3	ground	1	0	0	Ltters et al. 1999
Atelopus_cruciger	Bufonidae	2750	30	ground	1	0	0	Cocroft et al. 1990
Atelopus_peruensis	Bufonidae	1825	37	ground	1	0	0	Ltters et al. 1999
Atelopus_exiguus	Bufonidae	2425	23.4	ground	1	0	0	Coloma et al. 2000
Atelopus_flavescens	Bufonidae	2725	30	ground	1	0	0	Lescure and Marty 2000
Atelopus_franciscus	Bufonidae	3910	21	ground	1	0	0	Lescure and Marty 2000
Atelopus_hoogmoedi	Bufonidae	2708	29.4	ground	1	0	0	Cocroft et al. 1990
Atelopus_minutulus	Bufonidae	3182	19.8	ground	1	0	0	Cocroft et al. 1990
Atelopus_nicefori	Bufonidae	2645	21.3	ground	1	0	0	Cocroft et al. 1990
Atelopus_pulcher	Bufonidae	2429	27.27	ground	1	0	0	Ltters et al. 2002b
Atelopus_reticulatus	Bufonidae	3376.5	24.7	ground	1	0	0	Ltters et al. 2002
Atelopus_spumarius	Bufonidae	3380	26	ground	1	0	0	Cocroft et al. 1990
Atelopus_tricolor	Bufonidae	3210	26.6	ground	1	0	0	Reynolds and Foster 1992, Lotters et al. 1999
Atelopus_varius	Bufonidae	2468	36.85	ground	1	0	0	Cocroft et al. 1990
Atelopus_zeteki	Bufonidae	2007	21.8	ground	1	0	0	Cocroft et al. 1990
Bufo_pentoni	Bufonidae	2105.5	53.31	ground	1	0	0	Largen et al. 1978
Bufotes_latastii	Bufonidae	1466	66	ground	1	0	0	Grosjean and Dubois 2001
Bufotes_siculus	Bufonidae	1600	66.5	ground	1	0	0	Stck et al. 2008
Capensibufo_tradouwi	Bufonidae	1902	28	ground	1	0	0	du Preez and Carruthers 2009
Duttaphrynus_melanostictus	Bufonidae	1312.7	60.73	ground	1	0	0	Ngo and Ngo 2013
Duttaphrynus_stomaticus	Bufonidae	2442.6	50.4	ground	1	0	0	Grosjean and Dubois 2001
Epidalea_calamita	Bufonidae	1476.9	65.8	ground	1	0	0	Arak 1988
Incilius_alvarius	Bufonidae	3241	133	ground	1	0	0	Elliot et al. 2009, Dodd 2013
Incilius_coccifer	Bufonidae	2512	51.4	ground	1	0	0	Mendelson III et al. 2005
Incilius_coniferus	Bufonidae	903	63	ground	1	0	0	Gringas et al. 2013
Incilius_ibarrai	Bufonidae	1700	69.8	ground	1	0	0	Porter 1966, Mendelson III et al. 2005
Incilius_luetkenii	Bufonidae	1700	86.5	ground	1	0	0	Porter 1966, Savage 2002
Incilius_marmoreus	Bufonidae	1825	55.3	ground	1	0	0	Porter 1966, Suazo-Ortuo et al. 2007
Incilius_melanochlorus	Bufonidae	1700	54	ground	1	0	0	Savage 2002
Incilius_nebulifer	Bufonidae	1360	67	ground	1	0	0	Elliot et al. 2009, Dodd 2013
Incilius_valliceps	Bufonidae	1487.7	62	ground	1	0	0	Cocroft and Ryan 1995, Dodd 2013
Ingerophrynus_biporcatus	Bufonidae	700	48.3	ground	1	0	0	Kurniati et al. 2010, Inger 1966
Ingerophrynus_parvus	Bufonidae	2171	32	ground	1	0	0	Grosjean and Dubois 2001
Melanophryniscus_atroluteus	Bufonidae	3000	20	ground	1	0	0	Baldo and Basso 2004, Kwet and Miranda 2001
Melanophryniscus_cupreuscapularis	Bufonidae	2206	22.66	ground	1	0	0	Dure et al. 2015
Melanophryniscus_dorsalis	Bufonidae	3000	21	ground	1	0	0	Kwet et al. 2005, Haddad et al. 2013
Melanophryniscus_klappenbachi	Bufonidae	1900	19.8	ground	1	0	0	Kurth et al. 2013, Prigioni and Langone 2000
Melanophryniscus_krauczuki	Bufonidae	3300	20.56	ground	1	0	0	Baldo and Basso 2004
Melanophryniscus_montevidensis	Bufonidae	2450	21.5	ground	1	0	0	Kwet et al. 2005
Melanophryniscus_pachyrhynus	Bufonidae	2668	26.4	ground	1	0	0	Caldart et al. 2013, Baldo et al. 2012
Nectophrynoides_asperginis	Bufonidae	4300	19	ground	1	0	0	Channing et al. 2006, Channing and Howell 2006
Nectophrynoides_laticeps	Bufonidae	1730	17.25	ground	1	0	0	Channing et al. 2005
Nectophrynoides_paulae	Bufonidae	3100	20.45	ground	1	0	0	Menegon et al. 2007
Nectophrynoides_poyntoni	Bufonidae	2900	21.34	ground	1	0	0	Menegon et al. 2004, Channing and Howell 2006
Nectophrynoides_tornieri	Bufonidae	3500	28	ground	1	0	0	Channing and Howell 2006
Nectophrynoides_viviparus	Bufonidae	1900	56	ground	1	0	0	Channing and Howell 2006
Nimbaphrynoides_occidentalis	Bufonidae	3567	22.4	ground	1	0	0	Sandberger et al. 2010
Peltophryne_cataulaciceps	Bufonidae	4228	26.4	ground	1	0	0	Alonso and Rodriguez 2003, Alonso et al. 2007
Peltophryne_empusa	Bufonidae	1549	74	ground	1	0	0	Alonso and Rodriguez 2003, Alonso et al. 2007
Peltophryne_florentinoi	Bufonidae	760	105.4	ground	1	0	0	Hernandez et al. 2010, Alonso et al. 2007 CD
Peltophryne_fustiger	Bufonidae	712	129.5	ground	1	0	0	Alonso and Rodriguez 2003, Alonso et al. 2007
Peltophryne_gundlachi	Bufonidae	2669	33	ground	1	0	0	Alonso and Rodriguez 2003, Alonso et al. 2007
Peltophryne_longinasus	Bufonidae	2329	27.7	ground	1	0	0	Alonso and Rodriguez 2003, Alonso et al. 2007
Peltophryne_peltocephala	Bufonidae	694	119.9	ground	1	0	0	Alonso and Rodriguez 2003, Alonso et al. 2007
Peltophryne_taladai	Bufonidae	768	120.2	ground	1	0	0	Alonso and Rodriguez 2003, Alonso et al. 2007
Pelophryne_misera	Bufonidae	7500	21	perched	0	1	0	Malkmus et al. 2002
Pedostibes_tuberculosus	Bufonidae	3782.13	37.18	ground	1	0	0	Gururaja and Ramachandra 2006
Phrynoidis_aspera	Bufonidae	866	82.4	ground	1	0	0	Grosjean and Dubois 2001
Phrynoidis_juxtaspera	Bufonidae	622	118	ground	1	0	0	Matsui 1982, Inger 1964
Poyntonophrynus_beiranus	Bufonidae	4399	20	ground	1	0	0	du Preez and Carruthers 2009
Poyntonophrynus_dombensis	Bufonidae	2856	29.5	ground	1	0	0	du Preez and Carruthers 2009
Poyntonophrynus_fenoulheti	Bufonidae	3247	29	ground	1	0	0	du Preez and Carruthers 2009, Pickersgill 2007
Poyntonophrynus_hoeschi	Bufonidae	2254	27	ground	1	0	0	du Preez and Carruthers 2009
Poyntonophrynus_lughensis	Bufonidae	2407.9	37.62	ground	1	0	0	Largen et al. 1978
Poyntonophrynus_parkeri	Bufonidae	4500	31	ground	1	0	0	Channing and Howell 2006
Poyntonophrynus_vertebralis	Bufonidae	2856	26	ground	1	0	0	du Preez and Carruthers 2009
Rhaebo_guttatus	Bufonidae	1080	140	ground	1	0	0	Gringas et al. 2013
Rhaebo_haematiticus	Bufonidae	2283	52	ground	1	0	0	Gringas et al. 2013
Rhinella_abei	Bufonidae	1418.8	58.97	ground	1	0	0	Batista et al. 2016
Rhinella_arenarum	Bufonidae	1250	66	ground	1	0	0	Salas et al. 1998, Kwet et al. 2006
Rhinella_azarai	Bufonidae	2499.3	41.6	ground	1	0	0	Guerra et al. 2011
Rhinella_bergi	Bufonidae	3828.8	36	ground	1	0	0	Guerra et al. 2011
Rhinella_castaneotica	Bufonidae	1650	36.5	ground	1	0	0	Khler and Ltters 1999
Rhinella_centralis	Bufonidae	2591	47.6	ground	1	0	0	Ibanez et al. 1999, Narvaes and Rodrigues 2009
Rhinella_crucifer	Bufonidae	1344	81.63	ground	1	0	0	Heyer et al. 1990, Baldissera et al. 2004
Rhinella_dorbignyi	Bufonidae	2128.1	50	ground	1	0	0	Guerra et al. 2011
Rhinella_fernandezae	Bufonidae	2044	55.3	ground	1	0	0	Salas et al. 1998, Narvaes and Rodrigues 2009
Rhinella_granulosa	Bufonidae	2906.36	43.38	ground	1	0	0	So-Pedro et al. 2011
Rhinella_humboldti	Bufonidae	3150	46	ground	1	0	0	Tarano 2010, Narvaes and Rodrigues 2009
Rhinella_icterica	Bufonidae	646	128.1	ground	1	0	0	Heyer et al. 1990
Rhinella_inopina	Bufonidae	1070	88.5	ground	1	0	0	Andrade et al. 2015
Rhinella_jimi	Bufonidae	600.59	109.8	ground	1	0	0	Garda et al. 2010
Rhinella_lescurei	Bufonidae	1160	34.6	ground	1	0	0	Fouquet et al. 2007
Rhinella_margaritifera	Bufonidae	1500	62	ground	1	0	0	Vargas-Salinas and Amzquita 2014
Rhinella_marina	Bufonidae	614	116	ground	1	0	0	Gringas et al. 2013
Rhinella_martyi	Bufonidae	1170	55.3	ground	1	0	0	Fouquet et al. 2007
Rhinella_merianae	Bufonidae	2315	48.4	ground	1	0	0	Guerra et al. 2011, Narvaes and Rodrigues 2009
Rhinella_ocellata	Bufonidae	1378	49.6	ground	1	0	0	Caldwell and Shepard 2007
Rhinella_ornata	Bufonidae	1286	63.57	ground	1	0	0	AmphibiaWeb (https://amphibiaweb.org/), Baldissera et al. 2004
Rhinella_paraguayensis	Bufonidae	1438.7	47.5	ground	1	0	0	Avila et al. 2010
Rhinella_poeppigii	Bufonidae	950	95.3	ground	1	0	0	Marquez et al. 2002 CD, Venegas and Ron 2014
Rhinella_pombali	Bufonidae	959	74.02	ground	1	0	0	Loureno et al. 2010, Baldissera et al. 2004
Rhinella_proboscidea	Bufonidae	1373	50	ground	1	0	0	Lima et al. 2005
Rhinella_pygmaea	Bufonidae	2593	37.7	ground	1	0	0	Carvalho et al. 2013
Rhinella_schneideri	Bufonidae	700	155	ground	1	0	0	Kohler et al. 1997
Strauchbufo_raddei	Bufonidae	1524	46.47	ground	1	0	0	Stck et al. 2000
Vandijkophrynus_amatolicus	Bufonidae	2171	23	ground	1	0	0	du Preez and Carruthers 2009
Vandijkophrynus_angusticeps	Bufonidae	1838	37	ground	1	0	0	du Preez and Carruthers 2009
Lysapsus_limellum	Hylidae	4691	18.8	water	0	0	1	Garda et al. 2010, Santana et al. 2013
Vandijkophrynus_gariepensis	Bufonidae	1500	61	ground	1	0	0	Channing 2001, du Preez and Carruthers 2009
Vandijkophrynus_robinsoni	Bufonidae	1423	36	ground	1	0	0	du Preez and Carruthers 2009
Ansonia_spinulifer	Bufonidae	4750	41	perched	0	1	0	Decicco and Holman 2017, Malkmus et al. 2002
Frostius_erythrophthalmus	Bufonidae	3070	21.3	perched	0	1	0	Junc et al. 2012
Frostius_pernambucensis	Bufonidae	2360	36.79	perched	0	1	0	Junc et al. 2012
Lysapsus_laevis	Hylidae	4880	20.1	water	0	0	1	Zimmerman 1983
Celsiella_revocata	Centrolenidae	4084.1	23.6	perched	0	1	0	Searis and Ayarzaguena 2005
Centrolene_altitudinale	Centrolenidae	4834.69	23.2	perched	0	1	0	Searis and Ayarzaguena 2005
Centrolene_buckleyi	Centrolenidae	2500	30.2	perched	0	1	0	Bernal et al. 2004
Centrolene_daidaleum	Centrolenidae	6120	24.1	perched	0	1	0	Ruiz-Carranza and Lynch 1991, Cardoso and Searis 2012
Centrolene_geckoideum	Centrolenidae	3843	74	perched	0	1	0	Grant et al. 1998
Centrolene_hesperium	Centrolenidae	3630	25.4	perched	0	1	0	Cadle and McDiarmid 1990
Centrolene_peristictum	Centrolenidae	6877.9	19.5	perched	0	1	0	Salgado-Maldonado 2012
Centrolene_savagei	Centrolenidae	6214	22.68	perched	0	1	0	Daz-Gutirrez et al. 2013
Centrolene_venezuelense	Centrolenidae	4316.2	30.4	perched	0	1	0	Searis and Ayarzaguena 2005
Cochranella_euknemos	Centrolenidae	4200	23	perched	0	1	0	Vargas-Salinas & Amzquita 2013
Cochranella_granulosa	Centrolenidae	4250	25.75	perched	0	1	0	Vargas-Salinas & Amzquita 2013
Cochranella_mache	Centrolenidae	5410.2	25.28	perched	0	1	0	Ortega-Andrade et al. 2013
Cochranella_nola	Centrolenidae	5460	21.46	perched	0	1	0	Ltters and Khler 2000
Cochranella_ritae	Centrolenidae	4460	18.4	perched	0	1	0	Searis & Ayarzaguena 2005
Espadarana_andina	Centrolenidae	5673.21	23.6	perched	0	1	0	Searis and Ayarzaguena 2005
Espadarana_prosoblepon	Centrolenidae	5758	26.5	perched	0	1	0	Vargas-Salinas and Amezquita 2013
Hyalinobatrachium_bergeri	Centrolenidae	4599.08	21.35	perched	0	1	0	Castroviejo-Fisher et al. 2009
Hyalinobatrachium_cappellei	Centrolenidae	4595	21.1	perched	0	1	0	Searis and Cardoso 2005
Hyalinobatrachium_chirripoi	Centrolenidae	4350	25	perched	0	1	0	Kubicki 2007 (in Wen et al. 2012), Savage 2002
Hyalinobatrachium_colymbiphyllum	Centrolenidae	4500	25	perched	0	1	0	Varga-Salinas and Amezquita 2013
Hyalinobatrachium_carlesvilai	Centrolenidae	4702.48	22.8	perched	0	1	0	Castroviejo-Fisher et al. 2009
Hyalinobatrachium_duranti	Centrolenidae	3901	21.9	perched	0	1	0	Searis and Cardoso 2005
Hyalinobatrachium_fleischmanni	Centrolenidae	5224.7	20.5	perched	0	1	0	Castroviejo-Fisher et al. 2011
Hyalinobatrachium_fragile	Centrolenidae	3846.06	20.3	perched	0	1	0	Wen et al. 2012, Searis and Cardoso 2005
Hyalinobatrachium_guairarepanense	Centrolenidae	3923	22.6	perched	0	1	0	Searis and Cardoso 2005
Hyalinobatrachium_iaspidiense	Centrolenidae	4578.9	20.7	perched	0	1	0	Searis and Cardoso 2005
Hyalinobatrachium_kawense	Centrolenidae	5825.5	20	perched	0	1	0	Castroviejo-Fisher et al. 2011
Hyalinobatrachium_mesai	Centrolenidae	4414.5	20	perched	0	1	0	Castroviejo-Fisher et al. 2011
Hyalinobatrachium_mondolfii	Centrolenidae	5106	21.3	perched	0	1	0	Searis and Cardoso 2005
Hyalinobatrachium_orientale	Centrolenidae	4443	21.5	perched	0	1	0	Searis and Cardoso 2005
Hyalinobatrachium_orocostale	Centrolenidae	3434.67	20.1	perched	0	1	0	Castroviejo-Fisher et al. 2008
Hyalinobatrachium_pallidum	Centrolenidae	3657	21.9	perched	0	1	0	Searis and Cardoso 2005
Hyalinobatrachium_pellucidum	Centrolenidae	5038.82	20.9	perched	0	1	0	Wen et al. 2012
Hyalinobatrachium_talamancae	Centrolenidae	4600	22	perched	0	1	0	Wen et al. 2012, Savage 2002
Hyalinobatrachium_tatayoi	Centrolenidae	4180	22.35	perched	0	1	0	Castroviejo-Fisher et al. 2007
Hyalinobatrachium_taylori	Centrolenidae	4201	19.12	perched	0	1	0	Searis and Cardoso 2005
Hyalinobatrachium_tricolor	Centrolenidae	4777.3	20.5	perched	0	1	0	Castroviejo-Fisher et al. 2011
Hyalinobatrachium_valerioi	Centrolenidae	7233	21.75	perched	0	1	0	Savage 2002
Hyalinobatrachium_vireovittatum	Centrolenidae	5200	22.25	perched	0	1	0	Savage 2002
Nymphargus_bejaranoi	Centrolenidae	3527	24.1	perched	0	1	0	Marquez et al. 2002 CD, Cannatella 1980
Nymphargus_grandisonae	Centrolenidae	3587	27.2	perched	0	1	0	Hutter et al. 2013, Duellman 1980
Nymphargus_griffithsi	Centrolenidae	4107.4	23	perched	0	1	0	Hutter and Guayasamin 2012
Nymphargus_lasgralarias	Centrolenidae	3691.4	25.3	perched	0	1	0	Hutter and Guayasamin 2012
Nymphargus_pluvialis	Centrolenidae	4143	25.6	perched	0	1	0	Catenazzi et al. 2009
Nymphargus_truebae	Centrolenidae	4044	23.8	perched	0	1	0	Catenazzi et al. 2009
Rulyrana_spiculata	Centrolenidae	4639	23.2	perched	0	1	0	Catenazzi et al. 2009
Teratohyla_pulverata	Centrolenidae	5950	25.5	perched	0	1	0	Vargas-Salina and Amzquita 2013
Teratohyla_spinosa	Centrolenidae	7000	18.9	perched	0	1	0	Vargas-Salina and Amzquita 2013
Vitreorana_antisthenesi	Centrolenidae	5431.5	27	perched	0	1	0	Wen et al. 2012 Zootaxa
Vitreorana_eurygnatha	Centrolenidae	4850	20.4	perched	0	1	0	Heyer et al. 1990
Vitreorana_helenae	Centrolenidae	4541	19.9	perched	0	1	0	Searis and Ayarzaguena 2005
Vitreorana_gorzulae	Centrolenidae	4005	20.6	perched	0	1	0	Searis and Ayarzaguena 2005
Vitreorana_castroviejoi	Centrolenidae	5240	22.5	perched	0	1	0	Searis and Ayarzaguena 2005
Vitreorana_uranoscopa	Centrolenidae	4750	21.2	perched	0	1	0	Heyer et al. 1990
Ceratophrys_cornuta	Ceratophryidae	2175.6	80	ground	1	0	0	Marquez et al. 1995, Duellman 1978
Ceratophrys_cranwelli	Ceratophryidae	1715.5	70	ground	1	0	0	Valetti et al. 2013
Ceratophrys_ornata	Ceratophryidae	2000	112.4	ground	1	0	0	Basso 1990, Salas et al. 1998
Chacophrys_pierottii	Ceratophryidae	4357	49.65	ground	1	0	0	Lascano 2011
Occidozyga_lima	Dicroglossidae	3000	21	water	0	0	1	Heyer 1971, Fei 1999
Acris_blanchardi	Hylidae	3150	22.5	water	0	0	1	Duellman 1970
Craugastor_augusti	Craugastoridae	992	77.2	ground	1	0	0	Elliot et al. 2009, Dodd 2013
Craugastor_crassidigitus	Craugastoridae	2095	25.5	ground	1	0	0	Ibaez et al. 1999, Savage 2002
Craugastor_fitzingeri	Craugastoridae	3000	29.7	ground	1	0	0	Lynch and Myers 1983
Craugastor_raniformis	Craugastoridae	1400	36.2	ground	1	0	0	Lynch and Myers 1983
Haddadus_binotatus	Craugastoridae	1580	35.4	ground	1	0	0	Carvalho and Martins 2012
Cycloramphus_bolitoglossus	Cycloramphidae	1880	31	ground	1	0	0	Heyer 1983, Lingnau et al. 2008
Cycloramphus_boraceiensis	Cycloramphidae	2300	43.4	ground	1	0	0	Heyer et al. 1990
Cycloramphus_brasiliensis	Cycloramphidae	1700	59.3	ground	1	0	0	Heyer 1983
Cycloramphus_cedrensis	Cycloramphidae	1250	40.5	ground	1	0	0	Heyer 1983b
Cycloramphus_dubius	Cycloramphidae	1900	46	ground	1	0	0	Giaretta and Cardoso 1995
Cycloramphus_duseni	Cycloramphidae	2300	33.4	ground	1	0	0	Heyer 1983
Cycloramphus_eleutherodactylus	Cycloramphidae	1500	41.1	ground	1	0	0	Brasileiro et al. 2007, Heyer 1983
Cycloramphus_faustoi	Cycloramphidae	1550	34.3	ground	1	0	0	Brasileiro et al. 2007
Cycloramphus_izecksohni	Cycloramphidae	2200	34.9	ground	1	0	0	Heyer 1983b
Cycloramphus_juimirim	Cycloramphidae	1450	29.77	ground	1	0	0	Haddad and Sazima 1989
Cycloramphus_lutzorum	Cycloramphidae	1140	43.5	ground	1	0	0	Heyer 1983, Lima et al. 2010
Cycloramphus_ohausi	Cycloramphidae	900	32	ground	1	0	0	Heyer 1983
Cycloramphus_rhyakonastes	Cycloramphidae	1800	45.2	ground	1	0	0	Heyer 1983
Cycloramphus_semipalmatus	Cycloramphidae	791	40.8	ground	1	0	0	Heyer et al. 1990
Cycloramphus_valae	Cycloramphidae	1975	31	ground	1	0	0	Heyer 1983b
Thoropa_megatympanum	Cycloramphidae	2411	39.74	ground	1	0	0	Nunes-de-almeida et al. 2016
Thoropa_miliaris	Cycloramphidae	2137	56.54	ground	1	0	0	Nunes-de-almeida et al. 2016
Thoropa_lutzi	Cycloramphidae	2360	22	ground	1	0	0	Nunes-de-almeida et al. 2016
Thoropa_petropolitana	Cycloramphidae	3812	18.88	ground	1	0	0	Nunes-de-almeida et al. 2016
Thoropa_taophora	Cycloramphidae	750	77.35	ground	1	0	0	Nunes-de-almeida et al. 2016
Zachaenus_carvalhoi	Cycloramphidae	2382	28.6	ground	1	0	0	Guimares et al. 2013
Adelphobates_castaneoticus	Dendrobatidae	4198.7	19.32	ground	1	0	0	Santos et al. 2014
Adelphobates_galactonotus	Dendrobatidae	2998.1	33.2	ground	1	0	0	Santos et al. 2014
Allobates_alessandroi	Dendrobatidae	3881	21.9	ground	1	0	0	Grant and Rodrigues 2011
Allobates_algorei	Dendrobatidae	5065	18.9	ground	1	0	0	Barrio-Amors and Santos 2009
Allobates_brunneus	Dendrobatidae	5459	15.2	ground	1	0	0	Grant and Rodrigues 2011
Allobates_chalcopis	Dendrobatidae	4600	17.4	ground	1	0	0	Kaiser et al. 1994
Allobates_caeruleodactylus	Dendrobatidae	6090	15.5	ground	1	0	0	Barrio-Amors and Santos 2009
Allobates_femoralis	Dendrobatidae	3160	23.58	ground	1	0	0	Amezquita et al. 2005, Santos et al. 2014
Allobates_crombiei	Dendrobatidae	4737	18.1	ground	1	0	0	Lima et al. 2012, Santos et al. 2014
Allobates_flaviventris	Dendrobatidae	4134.4	18.8	ground	1	0	0	Melo-Sampaio et al. 2013
Allobates_goianus	Dendrobatidae	5230.7	16.8	ground	1	0	0	Carvalho et al. 2016
Allobates_granti	Dendrobatidae	5875	16.15	ground	1	0	0	Kok et al. 2006
Allobates_hodli	Dendrobatidae	3425	24.41	ground	1	0	0	Simes et al. 2010
Allobates_humilis	Dendrobatidae	4200	21.8	ground	1	0	0	Barrio-Amors and Santos 2009, Santos et al. 2014
Allobates_insperatus	Dendrobatidae	5338.7	16.64	ground	1	0	0	Santos et al. 2014
Allobates_juanii	Dendrobatidae	4220	19.19	ground	1	0	0	Grant and Rodrigues 2001
Allobates_kingsburyi	Dendrobatidae	4594.5	20.02	ground	1	0	0	Santos et al. 2014
Allobates_marchesianus	Dendrobatidae	6061	15.8	ground	1	0	0	Caldwell et al. 2002
Allobates_melanolaemus	Dendrobatidae	4200	22.16	ground	1	0	0	Grant and Rodrigues 2001
Allobates_masniger	Dendrobatidae	4566.5	20.45	ground	1	0	0	Tsuji-Nishikido et al. 2012
Allobates_myersi	Dendrobatidae	2876	28.1	ground	1	0	0	Simes and Lima 2011
Allobates_nidicola	Dendrobatidae	4316.1	19.6	ground	1	0	0	Kaefer et al. 2012, Caldwell and Lima 2003
Allobates_olfersioides	Dendrobatidae	4948	16.15	ground	1	0	0	Santos et al. 2014
Allobates_subfolionidificans	Dendrobatidae	5530	16.4	ground	1	0	0	Lima et al. 2007
Allobates_talamancae	Dendrobatidae	4214.3	20.23	ground	1	0	0	Santos et al. 2014
Allobates_trilineatus	Dendrobatidae	5480	16.45	ground	1	0	0	Grant and Rodrigues 2001
Allobates_zaparo	Dendrobatidae	3001.7	25.37	ground	1	0	0	Santos et al. 2014
Ameerega_altamazonica	Dendrobatidae	4600	20.5	ground	1	0	0	Twomey and Brown 2008
Ameerega_bassleri	Dendrobatidae	2750	35.51	ground	1	0	0	Brown and Twomey 2009, Santos et al. 2014
Ameerega_berohoka	Dendrobatidae	4200	20.8	ground	1	0	0	Vaz and Maciel 2011
Ameerega_boliviana	Dendrobatidae	3823	23	ground	1	0	0	Marquez et al. 2002 CD, Silverstone 1976
Ameerega_braccata	Dendrobatidae	3986.4	20.19	ground	1	0	0	Forti et al. 2010, Haddad and Martins 1994
Ameerega_cainarachi	Dendrobatidae	3590	24.48	ground	1	0	0	Brown and Twomey 2009, Santos et al. 2014
Ameerega_erythromos	Dendrobatidae	4300	35.85	ground	1	0	0	Santos et al. 2014
Ameerega_flavopicta	Dendrobatidae	3288.1	26.66	ground	1	0	0	Magrini et al. 2010, Haddad and Martins 1994
Ameerega_hahneli	Dendrobatidae	4773	19.02	ground	1	0	0	Amezquita et al. 2011, Haddad and Martins 1994
Ameerega_ignipedis	Dendrobatidae	4583	22.4	ground	1	0	0	Brown and Twomey 2009
Ameerega_ingeri	Dendrobatidae	4159	27.5	ground	1	0	0	Marquez et al. 2002, Cochran and Goin 1970
Ameerega_macero	Dendrobatidae	3500	25.7	ground	1	0	0	Rodriguez and Myers 1993
Ameerega_pepperi	Dendrobatidae	2970	28.6	ground	1	0	0	Brown and Twomey 2009
Ameerega_petersi	Dendrobatidae	3570	26.2	ground	1	0	0	Brown and Twomey 2009
Ameerega_picta	Dendrobatidae	3843.2	22.2	ground	1	0	0	De La Riva et al. 1996, Haddad and Martins 1994
Ameerega_pongoensis	Dendrobatidae	4233	22.9	ground	1	0	0	Brown and Twomey 2009
Ameerega_pulchripecta	Dendrobatidae	3318	21.4	ground	1	0	0	Costa-Campos et al. 2016
Ameerega_silverstonei	Dendrobatidae	2436.3	35.85	ground	1	0	0	Santos et al. 2014, Myers and Daly 1979
Ameerega_smaragdina	Dendrobatidae	3594	26.5	ground	1	0	0	Brown and Twomey 2009
Ameerega_simulans	Dendrobatidae	4250	20	ground	1	0	0	Brown and Twomey 2009
Ameerega_trivittata	Dendrobatidae	2580	37.4	ground	1	0	0	Amezquita et al. 2005, Santos et al. 2014
Ameerega_yoshina	Dendrobatidae	3140	24.5	ground	1	0	0	Brown and Twomey 2009
Ameerega_yungicola	Dendrobatidae	3660	23.5	ground	1	0	0	Ltters et al. 2005
Andinobates_bombetes	Dendrobatidae	4797.6	18.19	ground	1	0	0	Santos et al. 2014
Andinobates_claudiae	Dendrobatidae	6492.2	13.61	ground	1	0	0	Santos et al. 2014
Andinobates_minutus	Dendrobatidae	6001.7	13.2	ground	1	0	0	Santos et al. 2014
Andinobates_virolinensis	Dendrobatidae	5167.9	16.27	ground	1	0	0	Santos et al. 2014
Anomaloglossus_baeobatrachus	Dendrobatidae	5507.9	16.5	ground	1	0	0	Santos et al. 2014
Anomaloglossus_beebei	Dendrobatidae	4652.5	15.5	ground	1	0	0	Kok et al. 2006
Anomaloglossus_degranvillei	Dendrobatidae	4641.7	17.3	ground	1	0	0	Santos et al. 2014
Anomaloglossus_kaiei	Dendrobatidae	4850	17.4	ground	1	0	0	Kok et al. 2006b
Anomaloglossus_praderioi	Dendrobatidae	3856	21	ground	1	0	0	Kok et al. 2010
Anomaloglossus_rufulus	Dendrobatidae	3326	21.1	ground	1	0	0	Santos et al. 2014
Anomaloglossus_stepheni	Dendrobatidae	5750	16.6	ground	1	0	0	Junc 1996
Anomaloglossus_verbeeksnyderorum	Dendrobatidae	4331.7	18.8	ground	1	0	0	Santos et al. 2014
Aromobates_meridensis	Dendrobatidae	2834.7	27.8	ground	1	0	0	Santos et al. 2014
Aromobates_saltuensis	Dendrobatidae	3950.5	23.13	ground	1	0	0	Santos et al. 2014
Aromobates_cannatellai	Dendrobatidae	3219	19.1	ground	1	0	0	Santos et al. 2014
Aromobates_ericksonae	Dendrobatidae	4307.7	23.11	ground	1	0	0	Santos et al. 2014
Aromobates_ornatissimus	Dendrobatidae	3100	22	ground	1	0	0	Santos et al. 2014
Colostethus_argyrogaster	Dendrobatidae	5086.4	19.96	ground	1	0	0	Santos et al. 2014
Colostethus_fraterdanieli	Dendrobatidae	4169.3	22.38	ground	1	0	0	Santos et al. 2014
Colostethus_fugax	Dendrobatidae	4838.9	19.75	ground	1	0	0	Santos et al. 2014
Colostethus_inguinalis	Dendrobatidae	3873	25	ground	1	0	0	Vargas-Salinas & Amzquita 2014
Colostethus_panamansis	Dendrobatidae	4282.5	22.35	ground	1	0	0	Santos et al. 2014
Colostethus_pratti	Dendrobatidae	4260.1	19.85	ground	1	0	0	Santos et al. 2014
Colostethus_jacobuspetersi	Dendrobatidae	3114.2	23.72	ground	1	0	0	Santos et al. 2014
Dendrobates_auratus	Dendrobatidae	3016.3	29.42	ground	1	0	0	Santos et al. 2014
Dendrobates_leucomelas	Dendrobatidae	2845.1	30.99	ground	1	0	0	Santos et al. 2014
Dendrobates_tinctorius	Dendrobatidae	2948.6	30.1	ground	1	0	0	Santos et al. 2014
Dendrobates_truncatus	Dendrobatidae	3330.6	25.6	ground	1	0	0	Santos et al. 2014
Epipedobates_boulengeri	Dendrobatidae	5370.1	17.07	ground	1	0	0	Santos et al. 2014
Epipedobates_tricolor	Dendrobatidae	4592.7	22.4	ground	1	0	0	Santos et al. 2014
Epipedobates_anthonyi	Dendrobatidae	4336.5	18.21	ground	1	0	0	Santos et al. 2014
Epipedobates_espinosai	Dendrobatidae	5544.2	16.05	ground	1	0	0	Santos et al. 2014
Epipedobates_machalilla	Dendrobatidae	6074.1	15.22	ground	1	0	0	Santos et al. 2014
Excidobates_captivus	Dendrobatidae	5492	16.82	ground	1	0	0	Santos et al. 2014
Excidobates_mysteriosus	Dendrobatidae	3422.3	27.05	ground	1	0	0	Santos et al. 2014
Hyloxalus_chocoensis	Dendrobatidae	4175	21.8	ground	1	0	0	Ibaez et al. 1999, Coloma 1995
Hyloxalus_awa	Dendrobatidae	4545.2	19.99	ground	1	0	0	Santos et al. 2014
Hyloxalus_azureiventris	Dendrobatidae	4042.4	24.65	ground	1	0	0	Santos et al. 2014
Hyloxalus_bocagei	Dendrobatidae	4692.4	23.65	ground	1	0	0	Santos et al. 2014
Hyloxalus_craspedoceps	Dendrobatidae	5942.6	19.3	ground	1	0	0	Santos et al. 2014
Hyloxalus_delatorreae	Dendrobatidae	4409.1	18.53	ground	1	0	0	Santos et al. 2014
Hyloxalus_elachyhistus	Dendrobatidae	4937.1	21.02	ground	1	0	0	Santos et al. 2014
Hyloxalus_infraguttatus	Dendrobatidae	4566	19.87	ground	1	0	0	Santos et al. 2014
Hyloxalus_insulatus	Dendrobatidae	4268.2	22.62	ground	1	0	0	Santos et al. 2014
Hyloxalus_italoi	Dendrobatidae	3592	23.1	ground	1	0	0	Santos et al. 2014
Hyloxalus_maculosus	Dendrobatidae	4125.7	22.6	ground	1	0	0	Santos et al. 2014
Hyloxalus_nexipus	Dendrobatidae	5630	21.39	ground	1	0	0	Santos et al. 2014
Hyloxalus_pulchellus	Dendrobatidae	4349.1	18.76	ground	1	0	0	Santos et al. 2014
Hyloxalus_sauli	Dendrobatidae	3438.7	22.7	ground	1	0	0	Santos et al. 2014
Hyloxalus_sordidatus	Dendrobatidae	2708.1	31.2	ground	1	0	0	Santos et al. 2014
Hyloxalus_subpunctatus	Dendrobatidae	4627	18.65	ground	1	0	0	Santos et al. 2014
Hyloxalus_toachi	Dendrobatidae	4469.2	17.99	ground	1	0	0	Santos et al. 2014
Hyloxalus_vertebralis	Dendrobatidae	3850.8	17.65	ground	1	0	0	Santos et al. 2014
Hyloxalus_yasuni	Dendrobatidae	3957.7	22.5	ground	1	0	0	Santos et al. 2014
Hyloxalus_anthracinus	Dendrobatidae	3894.2	16.21	ground	1	0	0	Santos et al. 2014
Mannophryne_trinitatis	Dendrobatidae	4325.3	21.12	ground	1	0	0	Santos et al. 2014
Mannophryne_urticans	Dendrobatidae	3447.1	24.84	ground	1	0	0	Santos et al. 2014
Mannophryne_cordilleriana	Dendrobatidae	2892	25.88	ground	1	0	0	Santos et al. 2014
Mannophryne_herminae	Dendrobatidae	4167.6	21.3	ground	1	0	0	Santos et al. 2014
Mannophryne_leonardoi	Dendrobatidae	4411.6	20.18	ground	1	0	0	Santos et al. 2014
Mannophryne_olmonae	Dendrobatidae	3982.1	21	ground	1	0	0	Santos et al. 2014
Mannophryne_orellana	Dendrobatidae	3383.3	26.5	ground	1	0	0	Santos et al. 2014
Mannophryne_riveroi	Dendrobatidae	3004.1	36.72	ground	1	0	0	Santos et al. 2014
Mannophryne_collaris	Dendrobatidae	3348.1	25.09	ground	1	0	0	Santos et al. 2014
Mannophryne_venezuelensis	Dendrobatidae	4378.2	21.7	ground	1	0	0	Santos et al. 2014
Mannophryne_vulcano	Dendrobatidae	4598.9	18.8	ground	1	0	0	Santos et al. 2014
Mannophryne_yustizi	Dendrobatidae	3785.5	21.14	ground	1	0	0	Santos et al. 2014
Oophaga_granulifera	Dendrobatidae	4035.6	20.24	ground	1	0	0	Santos et al. 2014
Oophaga_histrionica	Dendrobatidae	2746.2	37.15	ground	1	0	0	Santos et al. 2014
Oophaga_lehmanni	Dendrobatidae	2500	35.5	ground	1	0	0	Myers and Daly 1976
Oophaga_pumilio	Dendrobatidae	5199.3	16.65	ground	1	0	0	Santos et al. 2014
Oophaga_sylvatica	Dendrobatidae	3529.8	28.35	ground	1	0	0	Santos et al. 2014
Phyllobates_aurotaenia	Dendrobatidae	3676.7	27.81	ground	1	0	0	Santos et al. 2014
Phyllobates_bicolor	Dendrobatidae	2450	36.17	ground	1	0	0	Vargas-Salina and Amzquita 2014
Phyllobates_lugubris	Dendrobatidae	4467.7	19.2	ground	1	0	0	Santos et al. 2014
Phyllobates_vittatus	Dendrobatidae	3577.2	24.4	ground	1	0	0	Santos et al. 2014
Phyllobates_terribilis	Dendrobatidae	2109	37	ground	1	0	0	Santos et al. 2014
Ranitomeya_benedicta	Dendrobatidae	4240	16.5	ground	1	0	0	Brown et al. 2008
Ranitomeya_defleri	Dendrobatidae	5479.6	16.9	ground	1	0	0	Santos et al. 2014
Ranitomeya_imitator	Dendrobatidae	5588.9	17.92	ground	1	0	0	Santos et al. 2014
Ranitomeya_fantastica	Dendrobatidae	3051.9	19.5	ground	1	0	0	Santos et al. 2014
Ranitomeya_reticulata	Dendrobatidae	4180.9	14.37	ground	1	0	0	Santos et al. 2014
Ranitomeya_sirensis	Dendrobatidae	4766	17	ground	1	0	0	Santos et al. 2014
Ranitomeya_summersi	Dendrobatidae	2890	19.5	ground	1	0	0	Brown et al. 2008
Ranitomeya_variabilis	Dendrobatidae	5304.2	18.29	ground	1	0	0	Santos et al. 2014
Ranitomeya_ventrimaculata	Dendrobatidae	4873.9	14.92	ground	1	0	0	Santos et al. 2014
Ranitomeya_uakarii	Dendrobatidae	3808	15.03	ground	1	0	0	Santos et al. 2014
Ranitomeya_yavaricola	Dendrobatidae	5600	16.4	ground	1	0	0	Perez-Pena et al. 2010
Rheobates_palmatus	Dendrobatidae	2571.7	27.47	ground	1	0	0	Santos et al. 2014
Silverstoneia_flotator	Dendrobatidae	6500	14.29	ground	1	0	0	Santos et al. 2014
Silverstoneia_nubicola	Dendrobatidae	6094.4	15.04	ground	1	0	0	Santos et al. 2014
Gastrophryne_elegans	Microhylidae	3100	23.55	water	0	0	1	Nelson 1973
Ramanella_obscura	Microhylidae	2600	23.6	water	0	0	1	Kuramoto and Joshy 2009, Manamendra-Arachchi and Pethiyagoda 2001
Pseudacris_feriarum	Hylidae	3265	24.1	water	0	0	1	Elliot et al. 2009, Dodd 2013
Fejervarya_caperata	Dicroglossidae	1850	29	ground	1	0	0	Kuramoto et al. 2007
Fejervarya_granosa	Dicroglossidae	3400	29	ground	1	0	0	Kuramoto et al. 2007
Fejervarya_keralensis	Dicroglossidae	3590	46	ground	1	0	0	Kuramoto and Joshy 2001
Fejervarya_kudremukhensis	Dicroglossidae	3600	42.5	ground	1	0	0	Kuramoto et al. 2007
Fejervarya_limnocharis	Dicroglossidae	2113.12	43.8	ground	1	0	0	Goutte et al. 2016
Fejervarya_multistriata	Dicroglossidae	1371	37.3	ground	1	0	0	Grosjean and Dubois 2011
Fejervarya_nepalensis	Dicroglossidae	2830	28.15	ground	1	0	0	Grosjean and Dubois 2011
Fejervarya_nicobariensis	Dicroglossidae	3169.7	41.2	ground	1	0	0	Preininger et al. 2007
Fejervarya_pierrei	Dicroglossidae	4200	29.5	ground	1	0	0	Grosjean and Dubois 2011
Fejervarya_rufescens	Dicroglossidae	3000	32.2	ground	1	0	0	Kuramoto et al. 2007
Fejervarya_sahyadris	Dicroglossidae	3700	18.9	ground	1	0	0	Kuramoto et al. 2007
Fejervarya_sakishimensis	Dicroglossidae	1030	51.7	ground	1	0	0	Matsui et al. 2007
Fejervarya_syhadrensis	Dicroglossidae	3400	28.9	ground	1	0	0	Kuramoto et al. 2007
Fejervarya_teraiensis	Dicroglossidae	2450	40.6	ground	1	0	0	Grosjean and Dubois 2011
Hoplobatrachus_crassus	Dicroglossidae	550	65.1	ground	1	0	0	Schleich and Kstle 2002
Hoplobatrachus_occipitalis	Dicroglossidae	500	73	ground	1	0	0	Channing 2001 book
Hoplobatrachus_tigerinus	Dicroglossidae	1800	120	ground	1	0	0	Kanamadi et al. 1994, Roy and Elepfandt 1993
Limnonectes_arathooni	Dicroglossidae	3380	29.9	ground	1	0	0	Brown and Iskandar 2000
Limnonectes_blythii	Dicroglossidae	388.6	98	ground	1	0	0	Matsui 1995
Limnonectes_gyldenstolpei	Dicroglossidae	1085	53	ground	1	0	0	Garcia-Rutledge and Narins 2001
Limnonectes_microdiscus	Dicroglossidae	875	48.6	ground	1	0	0	Inger 1964, Kurniati et al. 2010
Limnonectes_palavanensis	Dicroglossidae	2850	30	ground	1	0	0	Malkmus et al. 2002
Limnonectes_kuhlii	Dicroglossidae	3703.63	62.3	ground	1	0	0	Goutte et al. 2016
Nanorana_blanfordii	Dicroglossidae	1475	38.25	ground	1	0	0	Schleich and Kstle 2002
Nanorana_polunini	Dicroglossidae	2085	35.25	ground	1	0	0	Schleich and Kstle 2002
Nanorana_rostandi	Dicroglossidae	2260	45.5	ground	1	0	0	Schleich and Kstle 2002
Occidozyga_baluensis	Dicroglossidae	2150	21.65	ground	1	0	0	Malkmus et al. 2002, Inger 1966
Pseudacris_clarkii	Hylidae	3071.5	24.5	water	0	0	1	Cocroft and Ryan 1995, Dodd 2013
Gastrophryne_olivacea	Microhylidae	3959	25.2	water	0	0	1	Elliot et al. 2009, Dodd 2013
Pseudacris_fouquettei	Hylidae	6015	26	water	0	0	1	Elliot et al. 2009, Dodd 2013
Sphaerotheca_breviceps	Dicroglossidae	1950	56	ground	1	0	0	Minton 1966, Daniel 2002
Adelophryne_adiastola	Eleutherodactylidae	3700	19.6	ground	1	0	0	Heyer 1977
Adelophryne_gutturosa	Eleutherodactylidae	4242	14	ground	1	0	0	MacColloch et al. 2008
Adelophryne_maranguapensis	Eleutherodactylidae	4824.36	12.3	ground	1	0	0	Lima et al. 2014, Hoogmoed et al. 1994
Adelophryne_mucronatus	Eleutherodactylidae	5290	12	ground	1	0	0	Loureno-de-Morais et al. 2012
Adelophryne_patamona	Eleutherodactylidae	3255	17.7	ground	1	0	0	MacColloch et al. 2008
Diasporus_anthrax	Eleutherodactylidae	3800	16.5	ground	1	0	0	Toro-Sanchez and Bernal-Bautista 2015
Diasporus_citrinobapheus	Eleutherodactylidae	2900	18.7	ground	1	0	0	Toro-Sanchez and Bernal-Bautista 2015
Diasporus_diastema	Eleutherodactylidae	3550	18.5	ground	1	0	0	Savage 2002
Diasporus_gularis	Eleutherodactylidae	2800	20.57	ground	1	0	0	Toro-Sanchez and Bernal-Bautista 2015
Diasporus_hylaeformis	Eleutherodactylidae	2705	20.5	ground	1	0	0	Chaves et al. 2009, Savage 2002
Diasporus_igneus	Eleutherodactylidae	2400	25.8	ground	1	0	0	Toro-Sanchez and Bernal-Bautista 2015
Diasporus_tinker	Eleutherodactylidae	3400	17.3	ground	1	0	0	Toro-Sanchez and Bernal-Bautista 2015
Diasporus_ventrimaculatus	Eleutherodactylidae	2550	21.8	ground	1	0	0	Chaves et al. 2009
Diasporus_vocator	Eleutherodactylidae	6880	15	ground	1	0	0	Ibanez et al. 1999, Savage 2002
Eleutherodactylus_abbotti	Eleutherodactylidae	4527	19	perched	0	1	0	Galvis et al. 2016, Cochran 1941
Eleutherodactylus_acmonis	Eleutherodactylidae	4300	21.2	ground	1	0	0	Diaz and Cadiz 2008, Henderson and Powell 2009
Eleutherodactylus_adelus	Eleutherodactylidae	4800	11.4	ground	1	0	0	Diaz and Cadiz 2008, Henderson and Powell 2009
Eleutherodactylus_amadeus	Eleutherodactylidae	2900	18.7	perched	0	1	0	Hedges et al. 1987
Eleutherodactylus_antillensis	Eleutherodactylidae	2763	29.8	perched	0	1	0	Ovaska and Caldbeck 1997
Eleutherodactylus_atkinsi	Eleutherodactylidae	3400	23.4	ground	1	0	0	Diaz and Cadiz 2008, Alonso et al. 2007
Eleutherodactylus_auriculatus	Eleutherodactylidae	4200	19	perched	0	1	0	Diaz and Cadiz 2008, Henderson and Powell 2009
Eleutherodactylus_bartonsmithi	Eleutherodactylidae	3700	23.4	perched	0	1	0	Diaz and Cadiz 2008, Henderson and Powell 2009
Eleutherodactylus_blairhedgesi	Eleutherodactylidae	4600	22.2	ground	1	0	0	Diaz and Cadiz 2008, Alonso et al. 2007
Eleutherodactylus_bresslerae	Eleutherodactylidae	3500	25.3	ground	1	0	0	Diaz and Cadiz 2008, Alonso et al. 2007
Eleutherodactylus_brittoni	Eleutherodactylidae	5250	16.5	ground	1	0	0	Ospina et al. 2013, Ros-Lopez et al. 2015
Eleutherodactylus_caribe	Eleutherodactylidae	6000	16.9	ground	1	0	0	Hedges and Thomas 1992
Eleutherodactylus_casparii	Eleutherodactylidae	4200	15.2	ground	1	0	0	Diaz and Cadiz 2008, Alonso et al. 2007
Eleutherodactylus_cochranae	Eleutherodactylidae	2475	20	perched	0	1	0	Ros-Lpes and Villanueva-Rivera 2013, AmphibiaWeb
Eleutherodactylus_coqui	Eleutherodactylidae	1950	35.5	perched	0	1	0	Narins and Smith 1986
Eleutherodactylus_corona	Eleutherodactylidae	3960	17.8	ground	1	0	0	Hedges and Thomas 1992
Eleutherodactylus_cubanus	Eleutherodactylidae	6800	11.1	ground	1	0	0	Diaz and Cadiz 2008, Alonso et al. 2007
Eleutherodactylus_cuneatus	Eleutherodactylidae	1400	31.4	ground	1	0	0	Diaz and Cadiz 2008, Alonso et al. 2007
Eleutherodactylus_cystignathoides	Eleutherodactylidae	3053	20	ground	1	0	0	Elliot et al. 2009, Dodd 2013
Eleutherodactylus_dimidiatus	Eleutherodactylidae	2700	20.9	ground	1	0	0	Diaz and Cadiz 2008, Alonso et al. 2007
Eleutherodactylus_dolomedes	Eleutherodactylidae	4710	20.4	ground	1	0	0	Hedges and Thomas 1992
Eleutherodactylus_eileenae	Eleutherodactylidae	3200	24	ground	1	0	0	Diaz and Cadiz 2008, Alonso et al. 2007
Eleutherodactylus_emiliae	Eleutherodactylidae	2700	16.4	ground	1	0	0	Alonso et al. 2007
Eleutherodactylus_erythroproctus	Eleutherodactylidae	3300	15.5	ground	1	0	0	Diaz and Cadiz 2008, Henderson and Powell 2009
Eleutherodactylus_etheridgei	Eleutherodactylidae	4100	18.1	ground	1	0	0	Diaz and Cadiz 2008, Henderson and Powell 2009
Eleutherodactylus_flavescens	Eleutherodactylidae	3025	31	perched	0	1	0	Galvis et al. 2016, Henderson and Powell 2009
Eleutherodactylus_glamyrus	Eleutherodactylidae	3300	18.7	perched	0	1	0	Diaz and Cadiz 2007, Alonso et al. 2007
Eleutherodactylus_greyi	Eleutherodactylidae	1660	32.6	ground	1	0	0	Alonso et al. 2007
Eleutherodactylus_gryllus	Eleutherodactylidae	7440	15.65	perched	0	1	0	Ros-Lpes and Thomas 2007
Eleutherodactylus_guanahacabibes	Eleutherodactylidae	2400	18	ground	1	0	0	Diaz and Cadiz 2007, Alonso et al. 2007
Eleutherodactylus_guantanamera	Eleutherodactylidae	2500	30.7	perched	0	1	0	Diaz and Cadiz 2007, Alonso et al. 2007
Eleutherodactylus_gundlachi	Eleutherodactylidae	2700	18.8	ground	1	0	0	Diaz and Cadiz 2007, Alonso et al. 2007
Eleutherodactylus_guttilatus	Eleutherodactylidae	2075	24.8	ground	1	0	0	Elliot et al. 2009, Dodd 2013
Eleutherodactylus_iberia	Eleutherodactylidae	6900	10.8	ground	1	0	0	Diaz and Cadiz 2007, Alonso et al. 2007
Eleutherodactylus_intermedius	Eleutherodactylidae	2200	16.4	ground	1	0	0	Diaz and Cadiz 2007, Henderson and Powell 2009
Eleutherodactylus_ionthus	Eleutherodactylidae	2300	30.2	perched	0	1	0	Diaz and Cadiz 2007, Henderson and Powell 2009
Eleutherodactylus_jaumei	Eleutherodactylidae	6600	13	ground	1	0	0	Diaz and Cadiz 2007, Diaz and Cadiz 2008
Eleutherodactylus_johnstonei	Eleutherodactylidae	2500	21	ground	1	0	0	Henderson and Powell 2009
Eleutherodactylus_juanariveroi	Eleutherodactylidae	7690	14.7	perched	0	1	0	Ros-Lpes and Thomas 2007
Eleutherodactylus_klinikowskii	Eleutherodactylidae	3100	24.2	ground	1	0	0	Diaz and Cadiz 2007, Henderson and Powell 2009
Eleutherodactylus_leberi	Eleutherodactylidae	2000	32.4	ground	1	0	0	Diaz and Cadiz 2007, Alonso et al. 2007
Eleutherodactylus_limbatus	Eleutherodactylidae	7600	11.2	ground	1	0	0	Diaz and Cadiz 2007, Alonso et al. 2007
Eleutherodactylus_mariposa	Eleutherodactylidae	2900	32.1	ground	1	0	0	Diaz and Cadiz 2007, Alonso et al. 2007
Eleutherodactylus_marnockii	Eleutherodactylidae	2020	23.65	ground	1	0	0	Elliot et al. 2009, Dodd 2013
Eleutherodactylus_melacara	Eleutherodactylidae	2400	28.7	ground	1	0	0	Diaz and Cadiz 2008, Henderson and Powell 2009
Eleutherodactylus_michaelschmidi	Eleutherodactylidae	1200	44	ground	1	0	0	Diaz and Cadiz 2008, Henderson and Powell 2009
Eleutherodactylus_olibrus	Eleutherodactylidae	3100	28.2	ground	1	0	0	Diaz and Cadiz 2008, Henderson and Powell 2009
Eleutherodactylus_orientalis	Eleutherodactylidae	6700	11.6	ground	1	0	0	Diaz and Cadiz 2007, Alonso et al. 2007
Eleutherodactylus_pezopetrus	Eleutherodactylidae	1700	41.8	ground	1	0	0	Diaz and Cadiz 2008, Henderson and Powell 2009
Eleutherodactylus_pinarensis	Eleutherodactylidae	1900	40	ground	1	0	0	Diaz and Cadiz 2007, Alonso et al. 2007
Eleutherodactylus_planirostris	Eleutherodactylidae	2600	27.3	ground	1	0	0	Diaz and Cadiz 2008
Eleutherodactylus_principalis	Eleutherodactylidae	2800	19.2	ground	1	0	0	Diaz and Cadiz 2008, Henderson and Powell 2009
Eleutherodactylus_ricordii	Eleutherodactylidae	3100	27.3	ground	1	0	0	Diaz and Cadiz 2007, Alonso et al. 2007
Eleutherodactylus_riparius	Eleutherodactylidae	3300	23.7	ground	1	0	0	Diaz and Cadiz 2007, Alonso et al. 2007
Eleutherodactylus_rivularis	Eleutherodactylidae	2200	24.5	ground	1	0	0	Diaz and Cadiz 2007, Alonso et al. 2007
Eleutherodactylus_ronaldi	Eleutherodactylidae	2900	24.1	ground	1	0	0	Diaz and Cadiz 2007, Alonso et al. 2007
Eleutherodactylus_simulans	Eleutherodactylidae	2900	16.7	ground	1	0	0	Diaz and Cadiz 2007, Alonso et al. 2007
Eleutherodactylus_staurometopon	Eleutherodactylidae	2800	28.1	ground	1	0	0	Diaz and Cadiz 2008, Henderson and Powell 2009
Eleutherodactylus_symingtoni	Eleutherodactylidae	700	58.7	ground	1	0	0	Diaz and Cadiz 2007, Alonso et al. 2007
Eleutherodactylus_tetajulia	Eleutherodactylidae	3100	12.3	ground	1	0	0	Diaz and Cadiz 2008, Henderson and Powell 2009
Eleutherodactylus_thomasi	Eleutherodactylidae	2300	28.8	ground	1	0	0	Diaz and Cadiz 2007, Alonso et al. 2007
Eleutherodactylus_toa	Eleutherodactylidae	3700	20.1	ground	1	0	0	Diaz and Cadiz 2007, Alonso et al. 2007
Eleutherodactylus_tonyi	Eleutherodactylidae	2200	21.5	ground	1	0	0	Diaz and Cadiz 2007, Henderson and Powell 2009
Eleutherodactylus_turquinensis	Eleutherodactylidae	1700	31.6	ground	1	0	0	Diaz and Cadiz 2007, Alonso et al. 2007
Eleutherodactylus_varians	Eleutherodactylidae	2800	26.5	perched	0	1	0	Diaz and Cadiz 2007, Alonso et al. 2007
Eleutherodactylus_varleyi	Eleutherodactylidae	3800	12.3	perched	0	1	0	Diaz and Cadiz 2007, Henderson and Powell 2009
Eleutherodactylus_zeus	Eleutherodactylidae	442	52.6	ground	1	0	0	Alonso et al. 2007
Eleutherodactylus_zugi	Eleutherodactylidae	3800	16.8	ground	1	0	0	Diaz and Cadiz 2007, Henderson and Powell 2009
Phyzelaphryne_miriamae	Eleutherodactylidae	4085	13.8	ground	1	0	0	Heyer and Gascon 1995, Heyer 1977
Hadromophryne_natalensis	Heleophrynidae	1522	40	ground	1	0	0	du Preez and Carruthers 2009
Heleophryne_hewitti	Heleophrynidae	1525	30	ground	1	0	0	du Preez and Carruthers 2009
Heleophryne_orientalis	Heleophrynidae	2351	28	ground	1	0	0	du Preez and Carruthers 2009
Heleophryne_purcelli	Heleophrynidae	1992	34	ground	1	0	0	du Preez and Carruthers 2009
Heleophryne_regis	Heleophrynidae	1876	30	ground	1	0	0	du Preez and Carruthers 2009
Heleophryne_rosei	Heleophrynidae	1763	38	ground	1	0	0	du Preez and Carruthers 2009
Fritziana_fissilis	Hemiphractidae	2400	27.3	perched	0	1	0	Duellman and Gray 1983
Flectonotus_fitzgeraldi	Hemiphractidae	2100	17.2	perched	0	1	0	Duellman and Gray 1983
Fritziana_ohausi	Hemiphractidae	2400	26.6	perched	0	1	0	Duellman and Gray 1983
Fritziana_goeldii	Hemiphractidae	3150	27.5	perched	0	1	0	Duellman and Gray 1983
Flectonotus_pygmaeus	Hemiphractidae	1740	23.1	perched	0	1	0	Duellman and Gray 1983
Gastrotheca_albolineata	Hemiphractidae	1450	45.7	perched	0	1	0	Izecksohn and Carvalho-e-Silva 2008, Duellman 2015
Gastrotheca_antoniiochoai	Hemiphractidae	2915	26.5	perched	0	1	0	Catenazzi and Lehr 2009
Gastrotheca_christiani	Hemiphractidae	1910.6	37.4	ground	1	0	0	Vaira et al. 2011, Duellman 2015
Gastrotheca_cornuta	Hemiphractidae	800	66.7	perched	0	1	0	Duellman 2015
Gastrotheca_fissipes	Hemiphractidae	1340	65.4	perched	0	1	0	Fonoteca Neotropical (FNJV0012729), Duellman 2015
Gastrotheca_fulvorufa	Hemiphractidae	1785	61	perched	0	1	0	Izecksohn and Carvalho-e-Silva 2008
Gastrotheca_ernestoi	Hemiphractidae	1119	60.4	perched	0	1	0	Izecksohn and Carvalho-e-Silva 2008, Duellman 2015
Gastrotheca_espeletia	Hemiphractidae	1260	49.4	perched	0	1	0	Sinsch and Juraske 2006b
Gastrotheca_excubitor	Hemiphractidae	1754	33.5	perched	0	1	0	Duellman 2015
Gastrotheca_gracilis	Hemiphractidae	1725	37.7	perched	0	1	0	Akmentins et al. 2014, Duellman 2015
Gastrotheca_griswoldi	Hemiphractidae	1980	35.1	perched	0	1	0	Sinsch and Juraske 2006, Duellman 2015
Gastrotheca_marsupiata	Hemiphractidae	1940	35	perched	0	1	0	Sinsch and Juraske 2006
Gastrotheca_megacephala	Hemiphractidae	1450	76.2	perched	0	1	0	Izecksohn et al. 2009
Gastrotheca_microdiscus	Hemiphractidae	1590	51.9	perched	0	1	0	Antunes and Haddad 2009, Duellman 2015
Gastrotheca_nebulanastes	Hemiphractidae	1730	35.4	perched	0	1	0	Duellman et al. 2011
Gastrotheca_nicefori	Hemiphractidae	957	63.5	perched	0	1	0	Duellman 2015
Gastrotheca_orophylax	Hemiphractidae	990	53.7	perched	0	1	0	Sinsch and Juraske 2006b, Duellman 2015
Gastrotheca_ovifera	Hemiphractidae	1020	54.6	perched	0	1	0	Duellman 2015
Gastrotheca_pachachacae	Hemiphractidae	2279	28.7	perched	0	1	0	Catenazzi and von May 2011
Gastrotheca_peruana	Hemiphractidae	1870	43.7	perched	0	1	0	Sinsch and Juraske 2006, Duellman 2015
Gastrotheca_piperata	Hemiphractidae	2100	34.1	perched	0	1	0	Sinsch and Juraske 2006
Gastrotheca_plumbea	Hemiphractidae	970	56.7	perched	0	1	0	Sinsch and Juraske 2006b, Duellman 2015
Gastrotheca_prasina	Hemiphractidae	1370	83.7	perched	0	1	0	Teixeira et al. 2012
Gastrotheca_pseustes	Hemiphractidae	1550	46.4	perched	0	1	0	Sinsch and Juraske 2006, Duellman 2015
Gastrotheca_recava	Hemiphractidae	1391	65.8	perched	0	1	0	Teixeira et al. 2012
Gastrotheca_riobambae	Hemiphractidae	1480	43	perched	0	1	0	Sinsch and Juraske 2006b, Duellman 2015
Hemisus_guineensis	Hemisotidae	3000	29	ground	1	0	0	Channing 2001, du Preez and Carruthers 2009
Hemisus_guttatus	Hemisotidae	2100	41	ground	1	0	0	Channing 2001, du Preez and Carruthers 2009
Hemisus_marmoratus	Hemisotidae	3696	28	ground	1	0	0	du Preez and Carruthers 2009
Hemisus_wittei	Hemisotidae	2700	40	ground	1	0	0	Channing 2001
Pseudacris_triseriata	Hylidae	2776.3	26.5	water	0	0	1	Cocroft and Ryan 1995, Dodd 2013
Acris_crepitans	Hylidae	3733	22.8	ground	1	0	0	Elliot et al. 2009, Dodd 2013
Acris_gryllus	Hylidae	3643	22.2	ground	1	0	0	Elliot et al. 2009, Dodd 2013
Agalychnis_annae	Hylidae	1165	67.8	perched	0	1	0	Duellman 1970
Agalychnis_callidryas	Hylidae	2006	45.9	perched	0	1	0	Duellman and Pyles 1983, Duellman 1970
Agalychnis_lemur	Hylidae	2396	32.5	perched	0	1	0	Duellman 1970
Agalychnis_moreletii	Hylidae	1233	58.68	perched	0	1	0	Briggs 2010
Agalychnis_saltator	Hylidae	1867	42.5	perched	0	1	0	Duellman 1970
Agalychnis_spurrelli	Hylidae	568	62.2	perched	0	1	0	Duellman 1970
Aparasphenodon_arapapa	Hylidae	1481.52	57.75	perched	0	1	0	Loureno-de-Morais et al. 2013, Pimenta et al. 2009
Aplastodiscus_albofrenatus	Hylidae	1317	39.3	perched	0	1	0	Heyer et al. 1990
Aplastodiscus_albosignatus	Hylidae	2630	41.5	perched	0	1	0	Abrunhosa et al. 2005, Heyer et al. 1990
Aplastodiscus_arildae	Hylidae	2413	41.2	perched	0	1	0	Orrico et al. 2006
Aplastodiscus_cavicola	Hylidae	700	34	perched	0	1	0	Abrunhosa et al. 2005, Haddad et al. 2013
Aplastodiscus_callipygius	Hylidae	1040	46	perched	0	1	0	Abrunhosa et al. 2005, Haddad et al. 2013
Aplastodiscus_eugenioi	Hylidae	2300	33.02	perched	0	1	0	Hartmann et al. 2004
Aplastodiscus_ibirapitanga	Hylidae	820	39	perched	0	1	0	Abrunhosa et al. 2005, Haddad et al. 2013
Aplastodiscus_leucopygius	Hylidae	2410	41	perched	0	1	0	Abrunhosa et al. 2005, Heyer et al. 1990
Aplastodiscus_perviridis	Hylidae	2300	40.9	perched	0	1	0	Haddad et al. 2005
Aplastodiscus_sibilatus	Hylidae	2440	32	perched	0	1	0	Abrunhosa et al. 2005, Haddad et al. 2013
Aplastodiscus_weygoldti	Hylidae	2568	38	perched	0	1	0	Orrico et al. 2006
Gastrophryne_carolinensis	Microhylidae	3441	26.5	water	0	0	1	Elliot et al. 2009, Dodd 2013
Bokermannohyla_ahenea	Hylidae	1360.92	51.3	perched	0	1	0	Garey, Provete et al. 2018
Bokermannohyla_alvarengai	Hylidae	400	95.5	perched	0	1	0	Sazima and Bokermann 1977
Bokermannohyla_astartea	Hylidae	1986	40.4	perched	0	1	0	Heyer et al. 1990
Bokermannohyla_capra	Hylidae	1960	52.4	perched	0	1	0	Napoli and Pimenta 2009
Bokermannohyla_carvalhoi	Hylidae	1740	58	perched	0	1	0	Carvalho et al. 2012, Haddad et al. 2013
Bokermannohyla_circumdata	Hylidae	1460	59	perched	0	1	0	Heyer et al. 1990, Carvalho et al. 2012
Bokermannohyla_diamantina	Hylidae	400	48.28	perched	0	1	0	Napoli and Junc 2006
Bokermannohyla_feioi	Hylidae	2150	38.6	perched	0	1	0	Napoli and Caramaschi 2004
Bokermannohyla_flavopicta	Hylidae	1500	60	perched	0	1	0	Rocha et al. 2016, Leite et al. 2012
Bokermannohyla_hylax	Hylidae	2000	58.1	perched	0	1	0	Carvalho et al. 2012
Bokermannohyla_ibitiguara	Hylidae	2024	39.4	perched	0	1	0	Nali and Prado 2014, Cardoso 1983
Bokermannohyla_ibitipoca	Hylidae	1700	39.5	perched	0	1	0	Napoli and Caramaschi 2004, Caramaschi and Feio 1990
Bokermannohyla_itapoty	Hylidae	2490	40.6	perched	0	1	0	Lugli and Haddad 2006
Bokermannohyla_juiju	Hylidae	1636.5	52.6	perched	0	1	0	Taucce et al. 2015
Bokermannohyla_lucianae	Hylidae	1750	47.6	perched	0	1	0	Napoli and Pimenta 2003
Bokermannohyla_luctuosa	Hylidae	880	56.3	perched	0	1	0	Carvalho et al. 2012
Bokermannohyla_martinsi	Hylidae	963.7	57	perched	0	1	0	Pinheiro et al. 2014, Bokermann 1964
Bokermannohyla_nanuzae	Hylidae	2470	42	perched	0	1	0	Carvalho et al. 2012, Haddad et al. 2013
Bokermannohyla_napolii	Hylidae	1091	53.1	perched	0	1	0	Carvalho et al. 2012
Bokermannohyla_oxente	Hylidae	1450	38.8	perched	0	1	0	Lugli and Haddad 2006b
Bokermannohyla_pseudopseudis	Hylidae	559.6	52.51	perched	0	1	0	Carvalho et al. 2012, Brando et al. 2012
Bokermannohyla_sapiranga	Hylidae	669	45.64	perched	0	1	0	Furtado et a. 2016, Brando et al. 2012
Bokermannohyla_saxicola	Hylidae	1200	44	perched	0	1	0	Bokermann 1964
Bokermannohyla_sazimai	Hylidae	2450	31.7	perched	0	1	0	Carvalho et al. 2012, Cardoso and Andrade 1982
Bokermannohyla_vulcaniae	Hylidae	1140	48.7	perched	0	1	0	Gaiga et al. 2013, Vasconcelos and Giaretta 2003
Corythomantis_greeningi	Hylidae	990	73	perched	0	1	0	Jared et al. 1999
Cyclorana_alboguttata	Hylidae	2095	60.5	ground	1	0	0	Stewart 1998, Tyler and Knight 2011
Cyclorana_brevipes	Hylidae	1930	40.5	ground	1	0	0	Tyler and Martin 1977
Cyclorana_cryptotis	Hylidae	1060	49.8	ground	1	0	0	Tyler and Martin 1977
Cyclorana_cultripes	Hylidae	1879	47.5	ground	1	0	0	Tyler and Martin 1977
Cyclorana_maculosa	Hylidae	1767	47.4	ground	1	0	0	Tyler and Martin 1977
Cyclorana_maini	Hylidae	1922	41	ground	1	0	0	Tyler and Martin 1977
Cyclorana_novaehollandiae	Hylidae	830	71.4	ground	1	0	0	Tyler and Martin 1975
Cyclorana_verrucosa	Hylidae	764	40	ground	1	0	0	Tyler and Martin 1977
Dendropsophus_acreanus	Hylidae	3459.6	33.25	perched	0	1	0	Marquez et al. 1993, Bokermann 1964b
Dendropsophus_anceps	Hylidae	3244	35.05	perched	0	1	0	Gomes and Martins 2006
Dendropsophus_berthalutzae	Hylidae	4642.6	19.2	perched	0	1	0	Moura et al. 2012
Dendropsophus_bifurcus	Hylidae	3018	26	perched	0	1	0	Gringas et al. 2013
Dendropsophus_bipunctatus	Hylidae	5426	23	perched	0	1	0	Abrunhosa et al. 2001, Haddad et al. 2013
Dendropsophus_bokermanni	Hylidae	4459	22.7	perched	0	1	0	Duellman and Pyles 1983, Duellman and Crump 1974
Dendropsophus_branneri	Hylidae	6150	18	perched	0	1	0	Nunes et al. 2007, Haddad et al. 2013
Dendropsophus_brevifrons	Hylidae	4625	19.1	perched	0	1	0	Duellman and Crump 1974
Dendropsophus_carnifex	Hylidae	2400	26.1	perched	0	1	0	De la Riva et al. 1997
Dendropsophus_coffeus	Hylidae	5857.6	21.1	perched	0	1	0	Khler et al. 2005
Dendropsophus_cruzi	Hylidae	6322.58	18	perched	0	1	0	Bastos et al. 2003, Pombal and Bastos 1998
Dendropsophus_decipiens	Hylidae	4770	14	perched	0	1	0	Abrunhosa et al. 2005, Haddad et al. 2013
Dendropsophus_delarivai	Hylidae	3699.2	18.6	perched	0	1	0	Khler and Ltters 2001
Dendropsophus_ebraccatus	Hylidae	3062.06	25.35	perched	0	1	0	Ohmer et al. 2009
Dendropsophus_elegans	Hylidae	3500	29	perched	0	1	0	Bastos and Haddad 1995, Haddad et al. 2013
Dendropsophus_elianeae	Hylidae	3300	23.76	perched	0	1	0	Martins and Jim 2004
Dendropsophus_giesleri	Hylidae	3600	25	perched	0	1	0	Heyer 1980, Weygoldt and Peixoto 1987
Dendropsophus_gryllatus	Hylidae	3806	23.7	perched	0	1	0	Duellman 1973
Dendropsophus_haddadi	Hylidae	4668	21	perched	0	1	0	Ruas et al. 2012, Haddad et al. 2013
Dendropsophus_haraldschultzi	Hylidae	4840	17.5	perched	0	1	0	Zimmerman 1983
Dendropsophus_jimi	Hylidae	4000	19.8	perched	0	1	0	Martins and Jim 2004
Dendropsophus_joannae	Hylidae	6949	17.2	perched	0	1	0	Khler and Ltters 2001
Dendropsophus_juliani	Hylidae	3773	20.7	perched	0	1	0	Moravec et al. 2006
Dendropsophus_koechlini	Hylidae	6600	28	perched	0	1	0	Gringas et al. 2013, Duellman and Trueb 1989
Dendropsophus_labialis	Hylidae	1750	46.2	perched	0	1	0	Guarnizo et al. 2012
Dendropsophus_leali	Hylidae	6706	26	perched	0	1	0	Marty et al. 2013, Neckel-Oliveira et al. 2013
Dendropsophus_leucophyllatus	Hylidae	3462	35	perched	0	1	0	Gringas et al. 2013
Dendropsophus_luddeckei	Hylidae	2060	38.6	perched	0	1	0	Guarnizzo et al. 2012
Dendropsophus_luteoocellatus	Hylidae	3600	24	perched	0	1	0	Rivero 1969
Dendropsophus_marmoratus	Hylidae	2100	43	perched	0	1	0	Zimmerman 1983
Dendropsophus_melanargyreus	Hylidae	3496.5	42	perched	0	1	0	Marquez et al. 1993, Neckel-Oliveira et al. 2013
Dendropsophus_meridianus	Hylidae	5500	18	perched	0	1	0	Pombal and Bastos 1998, Lutz 1954
Dendropsophus_microcephalus	Hylidae	5525	22	perched	0	1	0	Gringas et al. 2013
Dendropsophus_microps	Hylidae	5212	22.5	perched	0	1	0	Heyer et al. 1990
Dendropsophus_minusculus	Hylidae	5180	20	perched	0	1	0	Lescure and Marty 2000
Dendropsophus_minutus	Hylidae	5001	23.14	perched	0	1	0	Morais et al. 2012
Dendropsophus_nahdereri	Hylidae	2587	42.9	perched	0	1	0	Conte et al. 2010
Dendropsophus_nanus	Hylidae	4213	20	perched	0	1	0	Gringas et al. 2013
Dendropsophus_oliveirai	Hylidae	6038	16.7	perched	0	1	0	Santana et al. 2011, Bokermann 1963
Dendropsophus_parviceps	Hylidae	3879	17	perched	0	1	0	Gringas et al. 2013
Dendropsophus_phlebodes	Hylidae	3777	21.5	perched	0	1	0	Duellman and Pyles 1983, Savage 2002
Dendropsophus_rhodopeplus	Hylidae	3877	22	perched	0	1	0	Duellman and Pyles 1983, Gringas et al. 2013
Dendropsophus_riveroi	Hylidae	5307	20	perched	0	1	0	Gringas et al. 2013
Dendropsophus_robertmertensi	Hylidae	6500	22	perched	0	1	0	Porter 1962, Duellman and Fouquette 1968
Dendropsophus_rossalleni	Hylidae	4030	20.4	perched	0	1	0	Zimmerman 1983
Dendropsophus_rubicundulus	Hylidae	3730	20.4	perched	0	1	0	Da Veiga Teixeira e Giaretta 2015
Dendropsophus_ruschii	Hylidae	4000	26	perched	0	1	0	Weygoldt and Peixoto 1987
Dendropsophus_sanborni	Hylidae	5100	20	perched	0	1	0	Martins & Jim 2003, Haddad et al. 2013
Dendropsophus_sarayacuensis	Hylidae	3029	27	perched	0	1	0	Gringas et al. 2013
Dendropsophus_sartori	Hylidae	3275	25	perched	0	1	0	Duellman 1970
Dendropsophus_seniculus	Hylidae	4125	37	perched	0	1	0	Hepp et al. 2012, Haddad et al. 2013
Dendropsophus_shiwiarum	Hylidae	4714.5	17.31	perched	0	1	0	Ortega-Andrade and Ron 2013
Dendropsophus_soaresi	Hylidae	3286.67	30.9	perched	0	1	0	Guimares et al. 2001, Caramaschi and Jim 1983
Dendropsophus_studerae	Hylidae	5790	21.7	perched	0	1	0	Napoli et al. 2014
Dendropsophus_timbeba	Hylidae	3600	20.4	perched	0	1	0	Martins and Cardoso 1987
Dendropsophus_triangulum	Hylidae	2298	26	perched	0	1	0	Duellman and Pyles 1983, Rodriguez and Duellman 1994
Dendropsophus_tritaeniatus	Hylidae	3191	18.4	perched	0	1	0	Teixeira et al. 2013
Dendropsophus_xapuriensis	Hylidae	4850	16.6	perched	0	1	0	Martins and Cardoso 1987
Dendropsophus_werneri	Hylidae	6755.7	17	perched	0	1	0	Lingnau and Bastos 2003, Haddad et al. 2013
Diaglena_spatulata	Hylidae	1900	75	perched	0	1	0	Porter 1962, Duellman 1970
Duellmanohyla_chamulae	Hylidae	3400	28	perched	0	1	0	Duellman 1970
Duellmanohyla_ignicolor	Hylidae	3150	28.1	perched	0	1	0	Duellman 1970
Duellmanohyla_rufioculis	Hylidae	2320	26.7	perched	0	1	0	Duellman 1970
Duellmanohyla_schmidtorum	Hylidae	3400	31	perched	0	1	0	Duellman 1970
Exerodonta_bivocata	Hylidae	756	27.1	perched	0	1	0	Duellman 1970
Exerodonta_melanomma	Hylidae	2336	27.4	perched	0	1	0	Duellman 1970
Exerodonta_sumichrasti	Hylidae	3220	26.2	perched	0	1	0	Duellman 1970
Hyla_andersonii	Hylidae	1067	36.5	perched	0	1	0	Elliot et al. 2009, Dodd 2013
Occidozyga_laevis	Dicroglossidae	1900	26.9	water	0	0	1	Heyer 1971, Inger 1966
Hyla_arenicolor	Hylidae	1608	41	perched	0	1	0	Gringas et al. 2013
Hyla_avivoca	Hylidae	2340	35	perched	0	1	0	Elliot et al. 2009, Dodd 2013
Hyla_chinensis	Hylidae	4000	32	perched	0	1	0	Kuramoto 1980, Fei 1999
Hyla_chrysoscelis	Hylidae	2425.5	39.7	perched	0	1	0	Cocroft and Ryan 1995, Dodd 2013
Hyla_cinerea	Hylidae	2500	49.4	perched	0	1	0	Elliot et al. 2009, Dodd 2013
Hyla_eximia	Hylidae	1781	29.4	perched	0	1	0	Vargas-Salinas and Amezquita 2013
Hyla_femoralis	Hylidae	1969	28.9	perched	0	1	0	Elliot et al. 2009, Dodd 2013
Pseudacris_maculata	Hylidae	3314	27	water	0	0	1	Elliot et al. 2009, Dodd 2013
Engystomops_pustulatus	Leptodactylidae	2544	27.08	water	0	0	1	Ron et al. 2010
Hyla_japonica	Hylidae	1700	30	ground	1	0	0	Kuramoto 1980
Pseudacris_nigrita	Hylidae	3149.2	28	water	0	0	1	Cocroft and Ryan 1995, Dodd 2013
Ramanella_variegata	Microhylidae	900	28.2	water	0	0	1	Manamendra-Arachchi and Pethiyagoda 2001, Kanamadi et al. 1993
Hyla_squirella	Hylidae	3497	31.5	ground	1	0	0	Elliot et al. 2009, Dodd 2013
Hyla_suweonensis	Hylidae	3400	27.63	perched	0	1	0	Kuramoto 1980
Hyla_versicolor	Hylidae	2026	46.3	perched	0	1	0	Elliot et al. 2009, Dodd 2013
Hyla_walkeri	Hylidae	2200	31.9	perched	0	1	0	Porter 1962, Stuart 1954
Hyla_wrightorum	Hylidae	2031	39.3	ground	1	0	0	Elliot et al. 2009, Dodd 2013
Hylomantis_granulosa	Hylidae	1827.5	42.3	perched	0	1	0	Pimenta et al. 2007
Hylomantis_psilopygion	Hylidae	1900	40.8	perched	0	1	0	Pimenta et al. 2007, Cannatela 1980b
Hyloscirtus_armatus	Hylidae	3600	59.6	perched	0	1	0	Duellman et al. 1997
Hyloscirtus_colymba	Hylidae	3600	34.7	perched	0	1	0	Duellman 1970
Hyloscirtus_criptico	Hylidae	1608.6	63.1	perched	0	1	0	Coloma et al. 2012
Hyloscirtus_lascinius	Hylidae	2330	42.8	perched	0	1	0	Rojas-Runjaic et al. 2016
Hyloscirtus_larinopygion	Hylidae	1660	57	perched	0	1	0	Bernal et al. 2004
Hyloscirtus_lindae	Hylidae	1659	64.4	perched	0	1	0	Coloma et al. 2012, Duellman and Altig 1978
Hyloscirtus_pacha	Hylidae	1866.8	59.2	perched	0	1	0	Coloma et al. 2012, Duellman and Hillis 1990
Hyloscirtus_pantostictus	Hylidae	1569.5	61.5	perched	0	1	0	Coloma et al. 2012, Duellman and Berger 1982
Hyloscirtus_palmeri	Hylidae	2445	43	perched	0	1	0	Ibez et al. 1999, Boulenger 1908
Hyloscirtus_phyllognathus	Hylidae	2588	32.96	perched	0	1	0	Duellman 1972
Hyloscirtus_platydactylus	Hylidae	2790	34.36	perched	0	1	0	Duellman 1972
Hyloscirtus_psarolaimus	Hylidae	2401.9	55	perched	0	1	0	Coloma et al. 2012, Duellman and Hillis 1990
Hyloscirtus_staufferorum	Hylidae	1960.3	55.1	perched	0	1	0	Coloma et al. 2012, Duellman and Coloma 1993
Hyloscirtus_tapichalaca	Hylidae	1468.6	61.7	perched	0	1	0	Coloma et al. 2012
Hyloscirtus_torrenticola	Hylidae	2500	33.8	perched	0	1	0	Duellman and Altig 1978
Hypsiboas_albomarginatus	Hylidae	2711	51	perched	0	1	0	Giasson and Haddad 2006, Haddad et al. 2013
Hypsiboas_albopunctatus	Hylidae	2112.03	63	perched	0	1	0	Furtado et al. 2016, Haddad et al. 2013
Hypsiboas_alfaroi	Hylidae	2079.53	32.8	perched	0	1	0	Caminer and Ron 2014
Hypsiboas_almendarizae	Hylidae	1954.43	37.64	perched	0	1	0	Caminer and Ron 2014
Hypsiboas_atlanticus	Hylidae	1580	38.91	perched	0	1	0	Camurugi et al. 2015
Hypsiboas_balzani	Hylidae	1150	40.4	perched	0	1	0	Duellman et al. 1997
Hypsiboas_beckeri	Hylidae	7100	26.8	perched	0	1	0	Acioli and Toledo 2008, Carasmachi and Cruz 2004
Hypsiboas_bischoffi	Hylidae	1507	42.8	perched	0	1	0	Heyer et al. 1990
Hypsiboas_boans	Hylidae	710	103	perched	0	1	0	Zimmerman 1983
Hypsiboas_botumirim	Hylidae	3739.7	29.2	perched	0	1	0	Caramaschi et al. 2009
Hypsiboas_caipora	Hylidae	2670	33.4	perched	0	1	0	Antunes et al. 2008
Hypsiboas_calcaratus	Hylidae	1780.5	36.82	perched	0	1	0	Caminer and Ron 2014
Hypsiboas_cinerascens	Hylidae	1420	54	perched	0	1	0	Zimmerman 1983
Hypsiboas_crepitans	Hylidae	350	53.4	perched	0	1	0	Bernal et al. 2004
Hypsiboas_curupi	Hylidae	1700	35.6	perched	0	1	0	Garcia et al. 2007
Hypsiboas_dentei	Hylidae	2145	37.18	perched	0	1	0	Lescure and Marty 2000
Hypsiboas_ericae	Hylidae	2700	31.8	perched	0	1	0	Garcia and Haddad 2008, Caramaschi and Cruz 2000
Hypsiboas_faber	Hylidae	360	99.2	ground	1	0	0	Heyer et al. 1990
Hypsiboas_fasciatus	Hylidae	1750	37	perched	0	1	0	Zimmerman 1983
Hypsiboas_geographicus	Hylidae	720	62	perched	0	1	0	Zimmerman 1983
Hypsiboas_goianus	Hylidae	3276.22	33.6	perched	0	1	0	Furtado et al. 2016, Menin et al. 2004
Hypsiboas_heilprini	Hylidae	1738	49	perched	0	1	0	Galvis et al. 2016
Hypsiboas_joaquini	Hylidae	1700	50	perched	0	1	0	Garcia et al. 2003, Haddad et al. 2013
Hypsiboas_lanciformis	Hylidae	1654.3	70	perched	0	1	0	Marquez et al. 1993, Zimmerman 1983
Hypsiboas_leucocheilus	Hylidae	1821	64.7	perched	0	1	0	Pansonato et al. 2011, Caramaschi and Niemeyer 2003
Hypsiboas_lundii	Hylidae	1500	72.4	perched	0	1	0	Bokermann and Sazima 1973
Hypsiboas_maculateralis	Hylidae	2217.93	36	perched	0	1	0	Caminer and Ron 2014
Hypsiboas_marianitae	Hylidae	885	47.6	perched	0	1	0	Duellman et al. 1997
Hypsiboas_multifasciatus	Hylidae	2800	50.2	perched	0	1	0	Carvalho et al. 2010
Hypsiboas_ornatissimus	Hylidae	2855	31	perched	0	1	0	Lescure and Marty 2000
Hypsiboas_palaestes	Hylidae	4444	39.5	perched	0	1	0	Duellman et al. 1997
Hypsiboas_paranaiba	Hylidae	2630	49	perched	0	1	0	Carvalho et al. 2010
Hypsiboas_pardalis	Hylidae	590	63.7	perched	0	1	0	Heyer et al. 1990
Hypsiboas_pellucens	Hylidae	800	47.2	perched	0	1	0	Duellman 1971
Hypsiboas_phaeopleura	Hylidae	3100.8	32.7	perched	0	1	0	Pinheiro et al. 2012, Caramaschi and Cruz 2000
Hypsiboas_polytaenius	Hylidae	5368	30	perched	0	1	0	Heyer et al. 1990
Hypsiboas_pombali	Hylidae	2076	52.8	perched	0	1	0	Caramaschi et al. 2004
Hypsiboas_prasinus	Hylidae	1556	45	perched	0	1	0	Delgado and Haddad 2015, Haddad et al. 2013
Hypsiboas_pulchellus	Hylidae	2300	42	perched	0	1	0	Salas et al. 1998, Haddad et al. 2013
Ptychadena_pumilio	Ptychadenidae	3700	28.5	water	0	0	1	Rdel 2000
Hypsiboas_raniceps	Hylidae	880	48.8	perched	0	1	0	Zimmerman 1983
Hypsiboas_roraima	Hylidae	2616	39.9	perched	0	1	0	Barrio-Amors et al. 2011
Pseudacris_kalmi	Hylidae	3034	30	water	0	0	1	Elliot et al. 2009, Dodd 2013
Hypsiboas_rosenbergi	Hylidae	400	69.5	perched	0	1	0	Savage 2002
Hypsiboas_rufitelus	Hylidae	1600	46.2	perched	0	1	0	Duellman 1970
Hypsiboas_rhythmicus	Hylidae	3367.4	33.4	perched	0	1	0	Searis and Ayarzaguena 2002
Hypsiboas_semiguttatus	Hylidae	2400	40.6	perched	0	1	0	Garcia et al. 2007
Hypsiboas_semilineatus	Hylidae	1013.6	50	perched	0	1	0	Lingnau and Bastos 2003, Haddad et al. 2013
Hypsiboas_tetete	Hylidae	1938.47	31.72	perched	0	1	0	Caminer and Ron 2014
Isthmohyla_debilis	Hylidae	5235	26.6	perched	0	1	0	Duellman 1970
Isthmohyla_pseudopuma	Hylidae	956	39.7	perched	0	1	0	Duellman 1970
Isthmohyla_rivularis	Hylidae	2420	32.3	perched	0	1	0	Duellman 1970
Isthmohyla_tica	Hylidae	4752	31.8	perched	0	1	0	Duellman 1970
Itapotihyla_langsdorffii	Hylidae	1230	84	perched	0	1	0	Haddad et al. 2005
Litoria_adelaidensis	Hylidae	3800	39.5	perched	0	1	0	Smith and Roberts 2003, Tyler and Doughty 2009
Litoria_andiirrmalin	Hylidae	1210	65	ground	1	0	0	Hoskin 2014
Litoria_arfakiana	Hylidae	3000	40.2	perched	0	1	0	Gnther 2006, Menzies and Zweifel 1974
Xenopus_itombwensis	Pipidae	1645	30.2	water	0	0	1	Tobias et al. 2011
Pleurodema_diplolister	Leptodactylidae	875	30.7	water	0	0	1	Hold 1992
Litoria_bicolor	Hylidae	5315	26.5	perched	0	1	0	Tyler and Doughty 2009
Litoria_burrowsi	Hylidae	1230	50.5	perched	0	1	0	Frogs of Australia (https://frogs.org.au/frogs/), Tyler and Knight 2011
Litoria_caerulea	Hylidae	531	72	perched	0	1	0	Tyler and Doughty 2009
Litoria_citropa	Hylidae	1253	52	ground	1	0	0	Frogs of Australia (https://frogs.org.au/frogs/), Tyler and Knight 2011
Litoria_chloronota	Hylidae	2600	29.5	perched	0	1	0	Menzies 1993
Litoria_christianbergmanni	Hylidae	3000	28.5	perched	0	1	0	Gnther 2008
Litoria_coplandi	Hylidae	3500	33.4	ground	1	0	0	Doughty and Anstis 2007
Litoria_daviesae	Hylidae	1231	46	perched	0	1	0	Frogs of Australia (https://frogs.org.au/frogs/), Tyler and Knight 2011
Litoria_elkeae	Hylidae	3000	29.2	perched	0	1	0	Gnther and Richards 2000
Litoria_ewingii	Hylidae	2286	31	perched	0	1	0	Littlejohn et al. 1993, Tyler and Knight 2011
Litoria_fallax	Hylidae	4120	24	perched	0	1	0	Barker et al. 1995, Tyler and Knight 2011
Litoria_flavescens	Hylidae	2160	45.75	ground	1	0	0	Kraus and Allison 2004
Engystomops_pustulosus	Leptodactylidae	350	31	water	0	0	1	Bernal et al. 2004
Litoria_genimaculata	Hylidae	900	37.85	perched	0	1	0	Richards et al. 2010
Litoria_gracilenta	Hylidae	2850	33.6	perched	0	1	0	Gnther and Richards 2000
Litoria_havina	Hylidae	3350	30.5	perched	0	1	0	Menzies 1993
Litoria_hunti	Hylidae	1926	58.8	perched	0	1	0	Richards et al. 2006
Litoria_inermis	Hylidae	4100	28.5	ground	1	0	0	Davies et al. 1983
Litoria_infrafrenata	Hylidae	1865	82	perched	0	1	0	De La Riva et al. 2004, Tyler and Knight 2011
Litoria_iris	Hylidae	3100	31.4	perched	0	1	0	Menzies 1993, Johnston and Richards 1994
Litoria_kumae	Hylidae	2870	27.2	perched	0	1	0	Menzies and Tyler 2004
Litoria_latopalmata	Hylidae	2900	34	ground	1	0	0	Davies et al. 1983
Litoria_lesueurii	Hylidae	1015	33.5	ground	1	0	0	Tyler and Knight 2011
Litoria_leucova	Hylidae	4500	26.1	perched	0	1	0	Johnston and Richards 1994
Litoria_littlejohni	Hylidae	1840	45.5	perched	0	1	0	Frogs of Australia (https://frogs.org.au/frogs/), Tyler and Knight 2011
Litoria_majikthise	Hylidae	2500	32.7	perched	0	1	0	Johnston and Richards 1994
Litoria_macki	Hylidae	2725	43.93	perched	0	1	0	Gnther 2001
Litoria_meiriana	Hylidae	6000	19	ground	1	0	0	Doughty and Anstis 2007, Tyler and Doughty 2009
Litoria_microbelos	Hylidae	7300	15	perched	0	1	0	Tyler and Doughty 2009
Litoria_multicolor	Hylidae	1200	52.1	perched	0	1	0	Gnther 2004
Litoria_nasuta	Hylidae	2940	39	ground	1	0	0	Tyler and Doughty 2009
Litoria_nudidigita	Hylidae	2430	27.5	perched	0	1	0	Frogs of Australia (https://frogs.org.au/frogs/), Tyler and Knight 2011
Litoria_ollauro	Hylidae	2550	31.2	perched	0	1	0	Menzies 1993
Litoria_pallida	Hylidae	4150	30.5	ground	1	0	0	Davies et al. 1983
Litoria_peronii	Hylidae	2000	48.5	perched	0	1	0	Martin et al. 1979, Tyler and Knight 2011
Litoria_purpureolata	Hylidae	1814.5	62.88	perched	0	1	0	Oliver et al. 2007
Litoria_raniformis	Hylidae	1119	66.8	perched	0	1	0	Thomson et al. 1996, Hamer and Organ 2008
Litoria_rheocola	Hylidae	2386	31	ground	1	0	0	Hoskin and Goosem 2010, Tyler and Knight 2011
Litoria_rothii	Hylidae	1933	43.5	perched	0	1	0	Martin et al. 1979, Tyler and Doughty 2009
Litoria_rubella	Hylidae	2415	32.5	ground	1	0	0	Tyler and Doughty 2009
Litoria_spartacus	Hylidae	3016	36.77	perched	0	1	0	Richards and Oliver 2006
Litoria_spinifera	Hylidae	2950	20	perched	0	1	0	Richards 2001
Litoria_splendida	Hylidae	1400	94	ground	1	0	0	Watson and Gerhardt 1997
Litoria_staccato	Hylidae	5000	31.4	ground	1	0	0	Doughty and Anstis 2007
Litoria_tornieri	Hylidae	1950	30.5	ground	1	0	0	Davies et al. 1983
Litoria_tyleri	Hylidae	2475	44	perched	0	1	0	Martin et al. 1979
Litoria_wollastoni	Hylidae	2950	37.5	perched	0	1	0	Menzies and Zweifel 1974
Litoria_wapogaensis	Hylidae	2400	31.9	perched	0	1	0	Richards and Iskandar 2001
Hypopachus_variolosus	Microhylidae	2500	31	water	0	0	1	Porter 1962, Dodd 2013
Pseudacris_regilla	Hylidae	2124.9	31.3	water	0	0	1	Cocroft and Ryan 1995, Dodd 2013
Paracassina_obscura	Hyperoliidae	1000	32	water	0	0	1	Schiotz 1999
Myersiohyla_aromatica	Hylidae	2000	45.4	perched	0	1	0	Ayarzagena and Searis 1994
Myersiohyla_chamaeleo	Hylidae	950	46.1	perched	0	1	0	Faivovich et al. 2013
Myersiohyla_inparquesi	Hylidae	1740	49.95	perched	0	1	0	Ayarzagena and Searis 1994
Myersiohyla_kanaima	Hylidae	3600	37	perched	0	1	0	Goin and Woodley 1969
Myersiohyla_neblinaria	Hylidae	1560	50.5	perched	0	1	0	Faivovich et al. 2013
Nyctimystes_bivocalis	Hylidae	1679	45.5	perched	0	1	0	Kraus 2012
Nyctimystes_calcaratus	Hylidae	1500	47.4	perched	0	1	0	Menzies 2014
Nyctimystes_cheesmani	Hylidae	1890	49.5	perched	0	1	0	Kraus 2012
Nyctimystes_daymani	Hylidae	2000	40	perched	0	1	0	Menzies 2014
Nyctimystes_eucavatus	Hylidae	1700	39.7	perched	0	1	0	Menzies 2014
Nyctimystes_intercastellus	Hylidae	2242	43.1	perched	0	1	0	Kraus 2012
Nyctimystes_latratus	Hylidae	2000	45.5	perched	0	1	0	Menzies 2014
Nyctimystes_persimilis	Hylidae	2500	43.5	perched	0	1	0	Menzies 2014
Nyctimystes_semipalmatus	Hylidae	2500	42.5	perched	0	1	0	Menzies 2014
Nyctimystes_traunae	Hylidae	2000	40.4	perched	0	1	0	Menzies 2014
Osteocephalus_buckleyi	Hylidae	745.66	42.54	perched	0	1	0	Ron et al. 2012
Osteocephalus_cannatellai	Hylidae	1049.54	57.21	perched	0	1	0	Ron et al. 2012
Osteocephalus_leprieurii	Hylidae	2083	48.4	perched	0	1	0	De La Riva et al. 1995
Osteocephalus_oophagus	Hylidae	2020	46	perched	0	1	0	Vargas-Salinas and Amzquita 2013
Osteocephalus_taurinus	Hylidae	1120	74.16	perched	0	1	0	Vargas-Salinas and Amzquita 2013
Osteopilus_dominicensis	Hylidae	2058	44	perched	0	1	0	Galvis et al. 2016
Osteopilus_marianae	Hylidae	2400	31	perched	0	1	0	Galvis et al. 2016, Henderson and Powell 2009
Osteopilus_pulchrilineatus	Hylidae	2950	28.9	perched	0	1	0	Galvis et al. 2016
Osteopilus_septentrionalis	Hylidae	2300	58	perched	0	1	0	Galvis et al. 2016, Savage 2002
Pachymedusa_dacnicolor	Hylidae	1727	67.6	perched	0	1	0	Duellman 1970
Phasmahyla_spectabilis	Hylidae	1849	35.5	perched	0	1	0	Dias et al. 2011, Cruz et al. 2008a
Phasmahyla_timbo	Hylidae	1750	35.2	perched	0	1	0	Dias et al. 2011, Cruz et al. 2008b
Phyllodytes_acuminatus	Hylidae	2420	24	perched	0	1	0	Campos et al. 2014, Haddad et al. 2013
Phyllodytes_edelmoi	Hylidae	2800	26	perched	0	1	0	Lima et al. 2008, Haddad et al. 2013
Phyllodytes_gyrinaethes	Hylidae	2746.7	26	perched	0	1	0	Roberto and çvila 2013, Haddad et al. 2013
Phyllodytes_kautskyi	Hylidae	1370	36	perched	0	1	0	Simon and Gasparini 2003
Phyllodytes_luteolus	Hylidae	3256	24	perched	0	1	0	Fonoteca Neotropical (FNJV0031130), Haddad et al. 2013
Phyllodytes_melanomystax	Hylidae	2890	23	perched	0	1	0	Nunes et al. 2007, Haddad et al. 2013
Phyllodytes_tuberculosus	Hylidae	2460	20.6	perched	0	1	0	Junc et al. 2012
Phyllodytes_wuchereri	Hylidae	3247	21.75	perched	0	1	0	Magalhes et al. 2015
Phyllomedusa_atelopoides	Hylidae	1150	36.9	perched	0	1	0	Duellman et al. 1988
Phyllomedusa_ayeaye	Hylidae	1986.3	33.17	perched	0	1	0	Nali et al. 2015
Phyllomedusa_azurea	Hylidae	2160	37.7	perched	0	1	0	Toledo et al. 2007, Caramaschi 2006
Phyllomedusa_bahiana	Hylidae	960	69.15	perched	0	1	0	Silva-Filho and Junc 2006
Phyllomedusa_bicolor	Hylidae	940	109.8	perched	0	1	0	Zimmerman 1983
Phyllomedusa_boliviana	Hylidae	1225	67.9	perched	0	1	0	Marquez et al. 2002, Vaira 2001
Phyllomedusa_burmeisteri	Hylidae	1450	63.4	perched	0	1	0	Abrunhosa and Wogel 2004
Phyllomedusa_camba	Hylidae	850	65.83	perched	0	1	0	De la Riva 1999
Phyllomedusa_centralis	Hylidae	1450	41	perched	0	1	0	Brando et al. 2009, Bokermann 1965
Phyllomedusa_distincta	Hylidae	1250	52.26	perched	0	1	0	Haddad et al. 1994
Phyllomedusa_hypochondrialis	Hylidae	2327.82	39	perched	0	1	0	Guimaraes et al. 2001, de la Riva et al. 1995
Phyllomedusa_megacephala	Hylidae	1722	39.6	perched	0	1	0	Giaretta et al. 2007, Caramaschi 2006
Phyllomedusa_neildi	Hylidae	843	59.8	perched	0	1	0	Barrio-Amors 2006
Phyllomedusa_nordestina	Hylidae	2076.45	37	perched	0	1	0	Vilaa 2011, Caramaschi 2006
Phyllomedusa_oreades	Hylidae	1681	36.48	perched	0	1	0	Brando and çlvarez 2009, Brando 2002
Phyllomedusa_palliata	Hylidae	3000	45	perched	0	1	0	Duellman and Pyles 1983, Zimmerman 1983
Phyllomedusa_rohdei	Hylidae	1300	39.7	perched	0	1	0	Wogel et al. 2004
Phyllomedusa_sauvagii	Hylidae	1305	39.1	perched	0	1	0	Fonoteca Neotropical (FNJV0031164), Lutz 1966
Phyllomedusa_tarsius	Hylidae	582	84.1	perched	0	1	0	Duellman and Pyles 1983, Zimmerman 1983
Phyllomedusa_tetraploidea	Hylidae	1250	58.16	perched	0	1	0	Haddad et al. 1994
Phyllomedusa_tomopterna	Hylidae	1790	43.9	perched	0	1	0	Zimmerman 1983
Phyllomedusa_trinitatis	Hylidae	800	76.3	perched	0	1	0	Barrio-Amors 2006
Phyllomedusa_vaillantii	Hylidae	1750	57	perched	0	1	0	Zimmerman 1983
Plectrohyla_cyclada	Hylidae	2072	33.3	ground	1	0	0	Duellman 1970
Plectrohyla_ixil	Hylidae	2100	38.9	perched	0	1	0	Duellman 1970
Pseudacris_brachyphona	Hylidae	2393.8	27.2	ground	1	0	0	Cocroft and Ryan 1995, Dodd 2013
Pseudacris_brimleyi	Hylidae	2921.6	26	perched	0	1	0	Cocroft and Ryan 1995, Dodd 2013
Pseudacris_cadaverina	Hylidae	2387	32.5	ground	1	0	0	Elliot et al. 2009, Dodd 2013
Pseudis_minuta	Hylidae	2690	32.05	water	0	0	1	Kwet 2000, Zank et al. 2008
Pseudacris_crucifer	Hylidae	3000.5	27.7	perched	0	1	0	Cocroft and Ryan 1995, Dodd 2013
Spicospina_flammocaerulea	Myobatrachidae	1920	32.15	water	0	0	1	Roberts et al. 1997
Litoria_auae	Hylidae	2910	32.5	water	0	0	1	Menzies and Tyler 2004
Pleurodema_kriegi	Leptodactylidae	1801	33	water	0	0	1	Kollenc et al. 2009, Duellman and Veloso 1977
Pseudacris_streckeri	Hylidae	2290.7	33.5	water	0	0	1	Cocroft and Ryan 1995, Dodd 2013
Hyla_sarda	Hylidae	2948	33.7	water	0	0	1	Rosso et al. 2004
Pseudacris_ocularis	Hylidae	6159.1	13.8	perched	0	1	0	Cocroft and Ryan 1995, Dodd 2013
Pseudacris_ornata	Hylidae	2650.6	31.6	perched	0	1	0	Cocroft and Ryan 1995, Dodd 2013
Ptychadena_porosissima	Ptychadenidae	1718	34	water	0	0	1	du Preez and Carruthers 2009
Ptychadena_schillukorum	Ptychadenidae	595	34	water	0	0	1	du Preez and Carruthers 2009
Hypsiboas_punctatus	Hylidae	920	34.3	water	0	0	1	Zimmerman 1983
Ramanella_montana	Microhylidae	2000	35	water	0	0	1	Kuramoto and Joshy 2009, Kadadevaru et al. 1998
Xenopus_boumbaensis	Pipidae	3280	35	water	0	0	1	Tobias et al. 2011
Pipa_parva	Pipidae	4585	35.5	water	0	0	1	AmphibiaWeb (https://amphibiaweb.org/), Trueb and Cannatella 1986
Hylarana_mocquardii	Ranidae	2318.24	37	water	0	0	1	Goutte et al. 2016, Werner 1901
Ptychohyla_euthysanota	Hylidae	3070	35	perched	0	1	0	Duellman 1970
Ptychohyla_leonhardschultzei	Hylidae	2750	31.9	perched	0	1	0	Duellman 1970
Ptychohyla_macrotympanum	Hylidae	3100	34.9	perched	0	1	0	Duellman 1970
Ptychohyla_spinipollex	Hylidae	4300	37.1	perched	0	1	0	Duellman 1970
Scarthyla_goinorum	Hylidae	6000	19.2	perched	0	1	0	Duellman and de S 1988
Scarthyla_vigilans	Hylidae	4700	15	perched	0	1	0	Barrio-Amors et al. 2006
Scinax_acuminatus	Hylidae	1195	38.1	perched	0	1	0	Magrini et al. 2011
Scinax_agilis	Hylidae	7660	18	perched	0	1	0	Nunes et al. 2007, Haddad et al. 2013
Scinax_albicans	Hylidae	3700	30	perched	0	1	0	Heyer 1980, Haddad et al. 2013
Scinax_alter	Hylidae	2403	27.1	perched	0	1	0	Nunes et al. 2012
Scinax_angrensis	Hylidae	3130	28	perched	0	1	0	Garey et al. 2012b, Haddad et al. 2013
Scinax_arduous	Hylidae	4301	21	perched	0	1	0	Pombal and Bastos 2003, Haddad et al. 2013
Scinax_argyreornatus	Hylidae	5650	19	perched	0	1	0	Pombal et al. 1995, Haddad et al. 2013
Scinax_aromothyella	Hylidae	5068	22.7	perched	0	1	0	Pereyra et al 2012, Faivovich 2005
Scinax_auratus	Hylidae	4190	23	perched	0	1	0	Nunes et al. 2007, Haddad et al. 2013
Scinax_baumgardneri	Hylidae	4413	21.9	perched	0	1	0	Duellman 1972b
Scinax_berthae	Hylidae	4917	20.5	perched	0	1	0	Pereyra et al 2012, Faivovich 2005
Scinax_boesemani	Hylidae	1200	33.8	perched	0	1	0	Zimmerman 1983
Scinax_boulengeri	Hylidae	2840	48.7	perched	0	1	0	Duellman 1972c
Scinax_cabralensis	Hylidae	3760	23.7	perched	0	1	0	Drummond et al. 2007
Scinax_caldarum	Hylidae	2510	29	perched	0	1	0	Pugliese et al. 2004, Haddad et al. 2013
Scinax_catharinae	Hylidae	2650	37	perched	0	1	0	Heyer 1980, Haddad et al. 2013
Scinax_chiquitanus	Hylidae	2172	30.2	perched	0	1	0	de La Riva 1993
Scinax_constrictus	Hylidae	3292.1	26.09	perched	0	1	0	Lima et al. 2004
Scinax_crospedospilus	Hylidae	3230	32	perched	0	1	0	Magrini et al. 2011
Scinax_cruentommus	Hylidae	3300	26.4	perched	0	1	0	Duellman 1972b
Scinax_curicica	Hylidae	3630	27.4	perched	0	1	0	Pugliese et al. 2004
Scinax_cuspidatus	Hylidae	3150	31	perched	0	1	0	Pombal et al. 1995, Haddad et al. 2013
Scinax_duartei	Hylidae	2400	30	perched	0	1	0	Pugliese et al. 2004, Haddad et al. 2013
Scinax_eurydice	Hylidae	3100	50.1	perched	0	1	0	Pombal et al. 1995, Magrini et al. 2011
Scinax_fuscomarginatus	Hylidae	3820	21	perched	0	1	0	Toledo and Haddad 2005, Haddad et al. 2013
Scinax_fuscovarius	Hylidae	864.1	50.2	perched	0	1	0	De la Riva et al. 1994
Scinax_garbei	Hylidae	3715.4	37.8	perched	0	1	0	De la Riva et al. 1994, Duellman 1972
Scinax_granulatus	Hylidae	1277	33.54	perched	0	1	0	Conte et al. 2010
Scinax_hayii	Hylidae	1363	41.6	perched	0	1	0	Heyer et al. 1990
Scinax_hiemalis	Hylidae	3250	27.65	perched	0	1	0	Haddad and Pombal 1987
Scinax_imbegue	Hylidae	3349	29.7	perched	0	1	0	Nunes et al. 2012
Scinax_juncae	Hylidae	3660	24.1	perched	0	1	0	Nunes and Pombal 2010
Scinax_littoralis	Hylidae	2650	29	perched	0	1	0	Garey et al. 2012, Haddad et al. 2013
Scinax_skaios	Hylidae	2323	25.5	perched	0	1	0	Pombal et al. 2010
Scinax_maracaya	Hylidae	2250	27.5	perched	0	1	0	Cardoso and Sazima 1980
Scinax_nasicus	Hylidae	972.9	37	perched	0	1	0	De la Riva et al. 1994
Scinax_nebulosus	Hylidae	4500	27.9	perched	0	1	0	Zimmerman 1983
Scinax_parkeri	Hylidae	4478	23.3	perched	0	1	0	Pombal et al. 2011
Scinax_pedromedinae	Hylidae	3820	26.27	perched	0	1	0	Duellman 2005
Scinax_peixotoi	Hylidae	3777	19.8	perched	0	1	0	Brasileiro et al. 2007b
Scinax_perereca	Hylidae	1430	36.61	perched	0	1	0	Pombal et al. 1995
Scinax_perpusillus	Hylidae	4855	17.4	perched	0	1	0	Heyer et al. 1990
Scinax_proboscideus	Hylidae	2012	37.4	perched	0	1	0	Lima et al. 2004
Scinax_pusillus	Hylidae	4837	17	perched	0	1	0	Pombal et al. 2011
Scinax_quinquefasciatus	Hylidae	1300	32	perched	0	1	0	Duellman 1971
Scinax_ranki	Hylidae	3850	22	perched	0	1	0	Andrade and Cardoso 1986
Scinax_rizibilis	Hylidae	4030	24	perched	0	1	0	Pombal et al. 1995, Haddad et al. 2013
Scinax_rogerioi	Hylidae	3090	28.9	perched	0	1	0	Pugliese et al. 2009
Scinax_rostratus	Hylidae	918	42.5	perched	0	1	0	Duellman 1970
Scinax_ruber	Hylidae	1476	33.65	perched	0	1	0	Duellman and Pyles 1983
Scinax_similis	Hylidae	4074	35	perched	0	1	0	Bilate and Lack 2011, Haddad et al. 2013
Scinax_squalirostris	Hylidae	4151	26.5	perched	0	1	0	Pombal et al. 2011
Scinax_staufferi	Hylidae	1817	29	perched	0	1	0	Duellman 2001
Scinax_strigilatus	Hylidae	3279	25.4	perched	0	1	0	Mendes et al. 2013
Scinax_sugillatus	Hylidae	2023	39.9	perched	0	1	0	Duellman 1973
Scinax_tigrinus	Hylidae	3060	29.6	perched	0	1	0	Nunes et al. 2010
Scinax_tymbamirim	Hylidae	3505	24.5	perched	0	1	0	Nunes et al. 2012
Scinax_uruguayus	Hylidae	4350	24.6	perched	0	1	0	Lingnau 2009, Langone 1990
Scinax_wandae	Hylidae	5081	21.25	perched	0	1	0	Pombal et al. 2011
Scinax_x-signatus	Hylidae	1110	40	perched	0	1	0	Tarano 2010, Haddad et al. 2013
Smilisca_baudinii	Hylidae	2581	58.7	ground	1	0	0	Duellman and Pyles 1983, Duellman and Trueb 1966
Smilisca_cyanosticta	Hylidae	1850	51.13	ground	1	0	0	Duellman and Trueb 1966
Smilisca_fodiens	Hylidae	2230	49.4	ground	1	0	0	Vargas-Salina and Amzquita 2013
Smilisca_phaeota	Hylidae	413	61	ground	1	0	0	Duellman and Trueb 1966
Smilisca_puma	Hylidae	725	34.8	ground	1	0	0	Duellman and Pyles 1983
Smilisca_sila	Hylidae	2533	37.25	ground	1	0	0	Elliot et al. 2009, Duellman and Trueb 1966
Smilisca_sordida	Hylidae	2600	38.15	ground	1	0	0	Duellman and Trueb 1966
Sphaenorhynchus_carneus	Hylidae	5610	16.8	perched	0	1	0	Zimmerman 1983
Sphaenorhynchus_caramaschii	Hylidae	2620	24.67	perched	0	1	0	Toledo et al. 2007a
Sphaenorhynchus_dorisae	Hylidae	2890	27.6	perched	0	1	0	Zimmerman 1983
Sphaenorhynchus_lacteus	Hylidae	2350	34.2	perched	0	1	0	Zimmerman 1983
Sphaenorhynchus_orophilus	Hylidae	2428	30.3	perched	0	1	0	Heyer et al. 1990
Sphaenorhynchus_palustris	Hylidae	3096.5	29.6	perched	0	1	0	Lacerda and Moura 2013
Sphaenorhynchus_surdus	Hylidae	2290	25.78	perched	0	1	0	Toledo et al. 2007a
Tlalocohyla_loquax	Hylidae	2666	39.3	perched	0	1	0	Duellman and Pyles 1983, Duellman 1970
Tlalocohyla_picta	Hylidae	5500	20.2	perched	0	1	0	Porter 1962, Duellman 1970
Tlalocohyla_smithii	Hylidae	4450	24.5	perched	0	1	0	Rodriguez-Tejeda et al. 2014
Trachycephalus_coriaceus	Hylidae	2089.9	63.7	perched	0	1	0	De la Riva et al. 1995
Trachycephalus_cunauaru	Hylidae	830	66.1	perched	0	1	0	Gordo et al. 2013
Hylarana_chalconota	Ranidae	2015.98	37.3	water	0	0	1	Goutte et al. 2016
Trachycephalus_hadroceps	Hylidae	1125	60	perched	0	1	0	Lescure and Marty 2000
Trachycephalus_mesophaeus	Hylidae	1500	61.4	perched	0	1	0	Carvalho-e-Silva et al. 2002, Prado et al. 2003
Trachycephalus_nigromaculatus	Hylidae	1980	80	perched	0	1	0	Abrunhosa et al. 2001, Haddad et al. 2013
Trachycephalus_resinifictrix	Hylidae	1030	77	perched	0	1	0	Zimmerman and Hld 1983, Lima et al. 2005
Trachycephalus_venulosus	Hylidae	2440	78.8	perched	0	1	0	Duellman 2005
Triprion_petasatus	Hylidae	2096	54.6	perched	0	1	0	Duellman 1970
Crossodactylus_bokermanni	Hylodidae	3894	22.1	ground	1	0	0	Pimenta et al. 2008
Crossodactylus_caramaschii	Hylodidae	5000	23.5	ground	1	0	0	Bastos and Pombal 1995, Pimenta et al. 2008
Crossodactylus_cyclospinus	Hylodidae	4981	23.7	ground	1	0	0	Nascimento et al. 2005
Crossodactylus_schmidti	Hylodidae	3306	28.72	ground	1	0	0	Caldart et al. 2011
Hylodes_amnicola	Hylodidae	5900	26.7	ground	1	0	0	Pombal et al. 2002
Hylodes_asper	Hylodidae	6000	38	ground	1	0	0	Haddad and Giaretta 1999, Haddad et al. 2013
Hylodes_babax	Hylodidae	4755.41	32.3	ground	1	0	0	Pirani et al. 2010
Hylodes_cardosoi	Hylodidae	5190	40.4	ground	1	0	0	Forti and Castanho 2012, Lingau et al 2008a
Hylodes_dactylocinus	Hylodidae	2973	25.2	ground	1	0	0	Pavan et al 2001
Hylodes_fredi	Hylodidae	4150	34.4	ground	1	0	0	Canedo and Pombal 2007
Hylodes_heyeri	Hylodidae	4220	36	ground	1	0	0	Lingau and Bastos 2007
Hylodes_meridionalis	Hylodidae	4400	36.65	ground	1	0	0	Lingnau et al. 2013, Pombal et al. 2002
Hylodes_perplicatus	Hylodidae	3400	38.6	ground	1	0	0	Haddad et al. 2003
Hylodes_phyllodes	Hylodidae	4724	29.2	ground	1	0	0	Heyer et al. 1990
Hylodes_pipilans	Hylodidae	5000	24.1	ground	1	0	0	Canedo and Pombal 2007
Hylodes_sazimai	Hylodidae	4750	27.6	ground	1	0	0	Haddad and Pombal 1995
Hylodes_uai	Hylodidae	4350	32.7	ground	1	0	0	Nascimento et al. 2001
Afrixalus_aureus	Hyperoliidae	4217	17.5	perched	0	1	0	du Preez and Carruthers 2009
Afrixalus_delicatus	Hyperoliidae	5042	15	perched	0	1	0	du Preez and Carruthers 2009
Afrixalus_osorioi	Hyperoliidae	2802	30.3	perched	0	1	0	Kohler et al. 2005b
Afrixalus_clarkei	Hyperoliidae	3250	21.5	perched	0	1	0	Schiotz 1999
Afrixalus_dorsalis	Hyperoliidae	3587	23.3	perched	0	1	0	Kohler et al. 2005
Afrixalus_fornasini	Hyperoliidae	2500	23.8	perched	0	1	0	Schiotz 1999, Ohler and Fretey 2014
Afrixalus_laevis	Hyperoliidae	3000	21.5	perched	0	1	0	Schiotz 1999
Afrixalus_nigeriensis	Hyperoliidae	3150	31	perched	0	1	0	Schiotz 1999
Afrixalus_paradorsalis	Hyperoliidae	2864	26.5	perched	0	1	0	Kohler et al. 2005
Afrixalus_fulvovittatus	Hyperoliidae	4500	21	perched	0	1	0	Pickergill 2007
Afrixalus_knysnae	Hyperoliidae	3721	21.95	perched	0	1	0	Tarrant 2012
Afrixalus_lacteus	Hyperoliidae	2750	24.5	perched	0	1	0	Schiotz 1999
Afrixalus_spinifrons	Hyperoliidae	3925	18.65	perched	0	1	0	Tarrant 2012
Afrixalus_stuhlmanni	Hyperoliidae	4200	20	perched	0	1	0	Pickersgill 2005, Pickersgill 2007
Afrixalus_septentrionalis	Hyperoliidae	2800	20	perched	0	1	0	Channing and Howell 2006, Schiotz 1999
Afrixalus_sylvaticus	Hyperoliidae	4200	19.4	perched	0	1	0	Pickersgill 2005
Afrixalus_vibekensis	Hyperoliidae	6000	21	perched	0	1	0	Schiotz 1999
Afrixalus_vittiger	Hyperoliidae	4419	25	perched	0	1	0	Rdel 2000
Afrixalus_weidholzi	Hyperoliidae	4650	20.5	perched	0	1	0	Rdel 2000
Afrixalus_quadrivittatus	Hyperoliidae	3386	28	perched	0	1	0	Kohler et al. 2005
Afrixalus_uluguruensis	Hyperoliidae	3750	23	perched	0	1	0	Schiotz 1999
Afrixalus_morerei	Hyperoliidae	3500	21	perched	0	1	0	Channing and Howell 2006
Alexteroon_obstetricans	Hyperoliidae	3062	26	perched	0	1	0	Bosch et al. 2000, Schiotz 1999
Heterixalus_alboguttatus	Hyperoliidae	3510	30	perched	0	1	0	Vences et al. 2006, Glaw and Vences 2007
Heterixalus_andrakata	Hyperoliidae	3350	31.1	perched	0	1	0	Vences et al. 2006, Glaw and Vences 1991
Heterixalus_betsileo	Hyperoliidae	3650	23.5	perched	0	1	0	Vences et al. 2006, Glaw and Vences 2007
Heterixalus_boettgeri	Hyperoliidae	3180	24	perched	0	1	0	Vences et al. 2006, Glaw and Vences 2007
Heterixalus_carbonei	Hyperoliidae	3200	26.4	perched	0	1	0	Vences et al. 2000
Heterixalus_luteostriatus	Hyperoliidae	3270	28	perched	0	1	0	Vences et al. 2006, Glaw and Vences 2007
Heterixalus_madagascariensis	Hyperoliidae	3610	23	perched	0	1	0	Vences et al. 2006, Glaw and Vences 2007
Heterixalus_punctatus	Hyperoliidae	3420	23	perched	0	1	0	Vences et al. 2006, Glaw and Vences 2007
Heterixalus_rutenbergi	Hyperoliidae	2888	26	perched	0	1	0	Vences et al. 2006, Glaw and Vences 2007
Heterixalus_tricolor	Hyperoliidae	3075	24.5	perched	0	1	0	Vences et al. 2006, Glaw and Vences 2007
Heterixalus_variabilis	Hyperoliidae	3515	28.5	perched	0	1	0	Vences et al. 2006, Glaw and Vences 2007
Hyperolius_acuticeps	Hyperoliidae	4500	16	perched	0	1	0	Channing and Howell 2006, du Preez and Carruthers 2009
Hyperolius_ademetzi	Hyperoliidae	3500	18.5	perched	0	1	0	Schiotz 1999
Hyperolius_alticola	Hyperoliidae	2250	31	perched	0	1	0	Schiotz 1999
Hyperolius_argus	Hyperoliidae	2000	25	perched	0	1	0	Schiotz 1999, du Preez and Carruthers 2009
Hyperolius_balfouri	Hyperoliidae	1400	34	perched	0	1	0	Channing and Howell 2006
Hyperolius_baumanni	Hyperoliidae	3000	26.5	perched	0	1	0	Schiotz 1999
Hyperolius_benguellensis	Hyperoliidae	4187	14.5	perched	0	1	0	du Preez and Carruthers 2009
Hyperolius_bopeleti	Hyperoliidae	4500	20.5	perched	0	1	0	Schiotz 1999
Hyperolius_bolifambae	Hyperoliidae	4200	23.5	perched	0	1	0	Schiotz 1999
Hyperolius_swynnertoni	Hyperoliidae	2690	28	perched	0	1	0	du Preez and Carruthers 2009
Hyperolius_castaneus	Hyperoliidae	2750	24	perched	0	1	0	Schiotz 1999
Hyperolius_chelaensis	Hyperoliidae	2550	24.6	perched	0	1	0	Conradie et al. 2012
Hyperolius_cinereus	Hyperoliidae	3300	21	perched	0	1	0	Conradie et al. 2013
Hyperolius_cinnamomeoventris	Hyperoliidae	3500	22	perched	0	1	0	Pickersgill 2007
Hyperolius_concolor	Hyperoliidae	3180	27.5	perched	0	1	0	Rdel 2000
Hyperolius_cystocandicans	Hyperoliidae	2600	25.5	perched	0	1	0	Channing and Howell 2006, Schiotz 1999
Hyperolius_discodactylus	Hyperoliidae	2000	31	perched	0	1	0	Channing and Howell 2006, Schiotz 1999
Hyperolius_fusciventris	Hyperoliidae	5600	22	perched	0	1	0	Rdel 2000
Hyperolius_glandicolor	Hyperoliidae	4100	25	perched	0	1	0	Channing and Howell 2006
Hyperolius_guttulatus	Hyperoliidae	2000	37	perched	0	1	0	Schiotz 1999
Hyperolius_frontalis	Hyperoliidae	3000	27	perched	0	1	0	Schiotz 1999
Hyperolius_kachalolae	Hyperoliidae	2600	27.5	perched	0	1	0	Channing 2001, Schiotz 1999
Hyperolius_horstockii	Hyperoliidae	2376	31	perched	0	1	0	du Preez and Carruthers 2009
Hyperolius_kivuensis	Hyperoliidae	2649	30	perched	0	1	0	Sinsch et al. 2012, Channing and Howell 2006
Hyperolius_kuligae	Hyperoliidae	4000	17.5	perched	0	1	0	Schiotz 1999
Hyperolius_lamottei	Hyperoliidae	3750	23.5	perched	0	1	0	Schiotz 1999
Hyperolius_laurenti	Hyperoliidae	3211.3	26.7	perched	0	1	0	Rdel et al. 2005
Hyperolius_major	Hyperoliidae	2000	29	perched	0	1	0	Schiotz 1999
Hyperolius_mariae	Hyperoliidae	4100	25	perched	0	1	0	Channing and Howell 2006
Hyperolius_marginatus	Hyperoliidae	4100	25	perched	0	1	0	Channing and Howell 2006
Hyperolius_marmoratus	Hyperoliidae	3154	27	perched	0	1	0	du Preez and Carruthers 2009
Hyperolius_minutissimus	Hyperoliidae	4250	14.5	perched	0	1	0	Schiotz 1999
Hyperolius_molleri	Hyperoliidae	2500	27.5	perched	0	1	0	Schiotz 1999
Hyperolius_nasutus	Hyperoliidae	4773	18	perched	0	1	0	du Preez and Carruthers 2009
Hyperolius_parallelus	Hyperoliidae	2642	25	perched	0	1	0	du Preez and Carruthers 2009
Hyperolius_pickersgilli	Hyperoliidae	3000	21	perched	0	1	0	Channing 2001, du Preez and Carruthers 2009
Hyperolius_parkeri	Hyperoliidae	4704	17	perched	0	1	0	Channing 2001, Schiotz 1999
Hyperolius_pictus	Hyperoliidae	2700	26	perched	0	1	0	Channing 2001, Schiotz 1999
Hyperolius_picturatus	Hyperoliidae	3850	26	perched	0	1	0	Schiotz 1999
Hyperolius_poweri	Hyperoliidae	4500	22	perched	0	1	0	Pickersgill 2007
Hyperolius_pseudargus	Hyperoliidae	3000	30	perched	0	1	0	Channing and Howell 2006
Hyperolius_puncticulatus	Hyperoliidae	2750	22	perched	0	1	0	Schiotz 1999, Pickergill 2007
Hyperolius_pusillus	Hyperoliidae	5103	18	perched	0	1	0	du Preez and Carruthers 2009
Hyperolius_raymondi	Hyperoliidae	3875.5	19.8	perched	0	1	0	Conradie et al. 2013
Hyperolius_sylvaticus	Hyperoliidae	4250	24.5	perched	0	1	0	Schiotz 1999
Hyperolius_viridis	Hyperoliidae	3700	22	perched	0	1	0	Channing and Howell 2006, Schiotz 1999
Hyperolius_quinquevittatus	Hyperoliidae	3500	21	perched	0	1	0	Channing 2001, Schiotz 1999
Hyperolius_lateralis	Hyperoliidae	3500	22	perched	0	1	0	Sinsch et al. 2012, Schiotz 1999
Hyperolius_mitchelli	Hyperoliidae	3643	19	perched	0	1	0	du Preez and Carruthers 2009
Hyperolius_montanus	Hyperoliidae	2400	25	perched	0	1	0	Pickersgill 2007
Hyperolius_nienokouensis	Hyperoliidae	4500	20	perched	0	1	0	Schiotz 1999
Hyperolius_nimbae	Hyperoliidae	2400	33.5	perched	0	1	0	Schiotz 1999
Hyperolius_nitidulus	Hyperoliidae	3430	26.5	perched	0	1	0	Rdel 2000
Hyperolius_ocellatus	Hyperoliidae	3900	23.5	perched	0	1	0	Schiotz 1999
Hyperolius_phantasticus	Hyperoliidae	2529	26.5	perched	0	1	0	Kohler et al. 2005, Schiotz 1999
Hyperolius_rubrovermiculatus	Hyperoliidae	3250	27	perched	0	1	0	Schiotz 1999
Hyperolius_semidiscus	Hyperoliidae	2550	25	perched	0	1	0	du Preez and Carruthers 2009
Hyperolius_riggenbachi	Hyperoliidae	3750	28.5	perched	0	1	0	Schiotz 1999
Hyperolius_substriatus	Hyperoliidae	2830	25	perched	0	1	0	Pickersgill 2007
Hyperolius_thomensis	Hyperoliidae	3000	36	perched	0	1	0	Schiotz 1999
Hyperolius_torrentis	Hyperoliidae	3500	34.5	perched	0	1	0	Schiotz 1999
Hyperolius_tuberculatus	Hyperoliidae	3228	30	perched	0	1	0	Bosh et al. 2000, Schiotz 1999
Hyperolius_tuberilinguis	Hyperoliidae	2800	26	perched	0	1	0	du Preez and Carruthers 2009
Hyperolius_viridiflavus	Hyperoliidae	4100	25	perched	0	1	0	Channing and Howell 2006
Hyperolius_watsonae	Hyperoliidae	3350	23.5	perched	0	1	0	Pickersgill 2007
Kassina_arboricola	Hyperoliidae	1454	38.1	ground	1	0	0	Rdel et al. 2002
Kassina_schioetzi	Hyperoliidae	898	37.7	ground	1	0	0	Rdel et al. 2002
Kassina_cassinoides	Hyperoliidae	850	44	ground	1	0	0	Schiotz 1999
Kassina_cochranae	Hyperoliidae	1520	36.1	ground	1	0	0	Rdel et al. 2002
Kassina_decorata	Hyperoliidae	1143	33.5	ground	1	0	0	Rdel et al. 2002, Schiotz 1999
Kassina_fusca	Hyperoliidae	770	31	ground	1	0	0	Schiotz 1999
Kassina_kuvangensis	Hyperoliidae	1050	51	ground	1	0	0	Channing 2001 book
Kassina_maculata	Hyperoliidae	2004	52	ground	1	0	0	du Preez and Carruthers 2009
Kassina_maculifer	Hyperoliidae	1350	39	ground	1	0	0	Channing and Howell 2006
Kassina_senegalensis	Hyperoliidae	1076	32.5	ground	1	0	0	Sinsch et al. 2012, Schiotz 1999
Kassinula_wittei	Hyperoliidae	4200	21	ground	1	0	0	Channing 2001 book
Morerella_cyanophthalma	Hyperoliidae	2400	29	perched	0	1	0	Rdel et al. 2009
Opisthothylax_immaculatus	Hyperoliidae	2500	30	perched	0	1	0	Schiotz 1999
Platyplectrum_ornatum	Myobatrachidae	1935	37.5	water	0	0	1	Tyler and Doughty 2009
Phlyctimantis_boulengeri	Hyperoliidae	1500	46.5	perched	0	1	0	Schiotz 1999
Phlyctimantis_keithae	Hyperoliidae	1500	41	ground	1	0	0	Channing and Howell 2006, Schiotz 1999
Phlyctimantis_leonardi	Hyperoliidae	1000	52	ground	1	0	0	Bosh et al. 2000, Schiotz 1999
Phlyctimantis_verrucosus	Hyperoliidae	1600	49	ground	1	0	0	Channing and Howell 2006, Schiotz 1999
Semnodactylus_wealii	Hyperoliidae	2000	33	perched	0	1	0	Schiotz 1999, du Preez and Carruthers 2009
Adenomera_ajurauna	Leptodactylidae	4651	19.03	ground	1	0	0	Berneck et al. 2008
Adenomera_andreae	Leptodactylidae	4871	23.3	ground	1	0	0	Boistel et al. 2006, Heyer 1973
Adenomera_araucaria	Leptodactylidae	5318	18.4	ground	1	0	0	Kwet and Angulo 2002
Adenomera_bokermanni	Leptodactylidae	2327	23.2	ground	1	0	0	Heyer 1973, Kwet and Angulo 2002
Adenomera_coca	Leptodactylidae	3599.03	24.1	ground	1	0	0	Angulo and Reichle 2008
Adenomera_cotuba	Leptodactylidae	3640	20.5	ground	1	0	0	Carvalho and Giaretta 2013a
Adenomera_diptyx	Leptodactylidae	4322.2	22	ground	1	0	0	Angulo et al. 2003, Boettger 1885
Adenomera_engelsi	Leptodactylidae	4150	21.75	ground	1	0	0	Kwet et al. 2009
Adenomera_heyeri	Leptodactylidae	3657	22.5	ground	1	0	0	Boistel et al. 2006
Adenomera_hylaedactyla	Leptodactylidae	4448.2	27	ground	1	0	0	Marquez et al. 1995
Adenomera_juikitam	Leptodactylidae	4160	19.1	ground	1	0	0	Carvalho and Giaretta 2013a
Adenomera_lutzi	Leptodactylidae	3445	30.2	ground	1	0	0	Kok et al. 2007
Adenomera_marmorata	Leptodactylidae	4790	19.3	ground	1	0	0	Heyer et al. 1990
Adenomera_martinezi	Leptodactylidae	3740	23.3	ground	1	0	0	Carvalho and Giaretta 2013b
Adenomera_nana	Leptodactylidae	5100	18.27	ground	1	0	0	Kwet 2007
Adenomera_saci	Leptodactylidae	3670	21.5	ground	1	0	0	Carvalho and Giaretta 2013b
Adenomera_simonstuarti	Leptodactylidae	1962.7	26.03	ground	1	0	0	Angulo and Icochea 2010
Adenomera_thomei	Leptodactylidae	5223	21.82	ground	1	0	0	Almeida and Angulo 2006
Edalorhina_perezi	Leptodactylidae	2700	28.58	ground	1	0	0	Duellman 2005
Engystomops_coloradorum	Leptodactylidae	1060	20.4	ground	1	0	0	Ryan and Dewes 1990, Cannatella and Duellman 1984
Engystomops_montubio	Leptodactylidae	1336	20.76	ground	1	0	0	Ron et al. 2004
Engystomops_petersi	Leptodactylidae	661.3	32	ground	1	0	0	Marquez et al. 1995
Ptychadena_anchietae	Ptychadenidae	3359	37.5	water	0	0	1	Sinsch et al. 2012, Pickersgill 2007
Hyla_arborea	Hylidae	2121.5	37.7	water	0	0	1	Castellano et al. 2002, Marquez et a. 2005
Xenopus_vestitus	Pipidae	2000	37.8	water	0	0	1	Vigny 1979
Eupemphix_nattereri	Leptodactylidae	950.6	50	ground	1	0	0	Marquez et al. 1995
Hydrolaetare_schmidti	Leptodactylidae	535	82	ground	1	0	0	Lescure and Marty 2000, Cochran and Goin 1959
Leptodactylus_albilabris	Leptodactylidae	2400	35.2	ground	1	0	0	Heyer 1978
Leptodactylus_bolivianus	Leptodactylidae	617	104.6	ground	1	0	0	Marquez et al. 1995, de S et al. 2014
Leptodactylus_bufonius	Leptodactylidae	1678	52	ground	1	0	0	Gringas et al. 2013
Leptodactylus_caatingae	Leptodactylidae	1423	35.3	ground	1	0	0	Heyer and Junca 2003
Leptodactylus_camaquara	Leptodactylidae	2430	30.3	ground	1	0	0	Carvalho et al. 2013b, Sazima and Bokermann 1978
Leptodactylus_chaquensis	Leptodactylidae	720	71	ground	1	0	0	Gringas et al. 2013
Leptodactylus_cunicularius	Leptodactylidae	2840	38	ground	1	0	0	Toledo et al. 2007b, Sazima and Bokermann 1978
Leptodactylus_cupreus	Leptodactylidae	2754.8	52.4	ground	1	0	0	Caramaschi et al. 2008, Cassini et al. 2013
Leptodactylus_didymus	Leptodactylidae	780	48.2	ground	1	0	0	Khler and Ltters 1999, Heyer et al. 1996a
Leptodactylus_elenae	Leptodactylidae	1160	42.7	ground	1	0	0	Heyer et al. 1996a, Heyer 1978
Leptodactylus_fragilis	Leptodactylidae	940	33.7	ground	1	0	0	Bernal et al. 2004
Leptodactylus_furnarius	Leptodactylidae	3014	35.9	ground	1	0	0	Heyer and Heyer 2004, Sazima and Bokermann 1978
Leptodactylus_fuscus	Leptodactylidae	2690	45.5	ground	1	0	0	Tarano 2010, Heyer et al. 1990
Leptodactylus_gracilis	Leptodactylidae	1450	42.9	ground	1	0	0	de S et al. 2014
Leptodactylus_griseigularis	Leptodactylidae	2220	43.5	ground	1	0	0	de S et al. 2014
Leptodactylus_insularum	Leptodactylidae	785	86.6	ground	1	0	0	de S et al. 2014
Leptodactylus_jolyi	Leptodactylidae	2205	45	ground	1	0	0	Toledo et al. 2007, Sazima and Bokermann 1978
Leptodactylus_knudseni	Leptodactylidae	687	143	ground	1	0	0	Heyer 2005
Leptodactylus_labrosus	Leptodactylidae	451	54.6	ground	1	0	0	Carvalho and Ron 2011, Heyer 1978
Leptodactylus_labyrinthicus	Leptodactylidae	391.3	152.3	ground	1	0	0	Zina and Haddad 2005
Leptodactylus_latinasus	Leptodactylidae	3220	31.2	ground	1	0	0	Salas et al. 1998, Heyer 1978
Leptodactylus_latrans	Leptodactylidae	350	105	ground	1	0	0	Nunes and Junca 2006, Sol et al. 2005
Leptodactylus_leptodactyloides	Leptodactylidae	1455.1	40.1	ground	1	0	0	Marquez et al. 1995, de S et al. 2014
Leptodactylus_longirostris	Leptodactylidae	2315	38.2	ground	1	0	0	Heyer 1978, Lescure and Marty 2000
Leptodactylus_macrosternum	Leptodactylidae	630	65	ground	1	0	0	Tarano 2010, de S et al. 2014
Leptodactylus_marambaiae	Leptodactylidae	3350	36.8	ground	1	0	0	Heyer 1978
Leptodactylus_melanonotus	Leptodactylidae	2200	37.5	ground	1	0	0	Savage 2002
Leptodactylus_myersi	Leptodactylidae	645	100.5	ground	1	0	0	de S et al. 2014
Leptodactylus_mystaceus	Leptodactylidae	1030	47.4	ground	1	0	0	Zimmerman 1983
Leptodactylus_mystacinus	Leptodactylidae	2239	52.9	ground	1	0	0	Oliveira-Filho and Giaretta 2008
Leptodactylus_notoaktites	Leptodactylidae	1192	47	ground	1	0	0	Gringas et al. 2013
Leptodactylus_oreomantis	Leptodactylidae	2970	31.2	ground	1	0	0	Carvalho et al. 2013b
Leptodactylus_pentadactylus	Leptodactylidae	698	155	ground	1	0	0	Gringas et al. 2013
Leptodactylus_petersii	Leptodactylidae	2466	32.9	ground	1	0	0	Elliot et al. 2009, de S et al. 2014
Leptodactylus_plaumanni	Leptodactylidae	2900	30.9	ground	1	0	0	Heyer 1978, Carvalho et al. 2013
Leptodactylus_podicipinus	Leptodactylidae	1970	34	ground	1	0	0	Silva et al. 2008, de S et al. 2014
Leptodactylus_poecilochilus	Leptodactylidae	450	44.8	ground	1	0	0	Heyer 1978
Leptodactylus_pustulatus	Leptodactylidae	818	39.8	ground	1	0	0	de S et al. 2014
Leptodactylus_rhodomystax	Leptodactylidae	2021	84	ground	1	0	0	Gringas et al. 2013
Leptodactylus_rhodonotus	Leptodactylidae	2105	66.9	ground	1	0	0	de S et al. 2014
Leptodactylus_riveroi	Leptodactylidae	595	62.8	ground	1	0	0	Heyer and Pyburn 1983
Leptodactylus_sertanejo	Leptodactylidae	2325	51	ground	1	0	0	Lima et al. 2015
Leptodactylus_stenodema	Leptodactylidae	800	92	ground	1	0	0	Zimmerman 1983
Leptodactylus_syphax	Leptodactylidae	1695	72.7	ground	1	0	0	Cardoso and Heyer 1995, de S et al. 2014
Leptodactylus_troglodytes	Leptodactylidae	3340	48.3	ground	1	0	0	Nunes and Junca 2006, de S et al. 2014
Leptodactylus_wagneri	Leptodactylidae	3170	33.7	ground	1	0	0	Zimmerman 1983
Lithodytes_lineatus	Leptodactylidae	2600	45	ground	1	0	0	Duellman 2005
Paratelmatobius_cardosoi	Leptodactylidae	3000	17.3	ground	1	0	0	Pombal and Haddad 1999
Paratelmatobius_gaigeae	Leptodactylidae	2700	14.6	ground	1	0	0	Giaretta and Magrini 2013
Paratelmatobius_poecilogaster	Leptodactylidae	2150	22.6	ground	1	0	0	Giaretta and Castanho 1990
Paratelmatobius_yepiranga	Leptodactylidae	2000	21.33	ground	1	0	0	Garcia et al. 2009
Physalaemus_aguirrei	Leptodactylidae	3000	24	ground	1	0	0	Pimenta and Cruz 2004, Cassini et al. 2010
Physalaemus_albonotatus	Leptodactylidae	2398.8	32	ground	1	0	0	Marquez et al. 1995
Physalaemus_angrensis	Leptodactylidae	1700	17.59	ground	1	0	0	Weber et al. 2005
Physalaemus_atlanticus	Leptodactylidae	1280	21.1	ground	1	0	0	Weber et al. 2005, Haddad and Sazima 2004
Physalaemus_biligonigerus	Leptodactylidae	568.3	28.6	ground	1	0	0	Marquez et al. 1995, Milstead 1960
Physalaemus_barrioi	Leptodactylidae	2853	26.67	ground	1	0	0	Provete et al. 2012 Copeia
Physalaemus_bokermanni	Leptodactylidae	3784	16.2	ground	1	0	0	Giaretta et al. 2009, Thome et al. 2007
Physalaemus_camacan	Leptodactylidae	1263	23.3	ground	1	0	0	Pimenta et al. 2005
Physalaemus_centralis	Leptodactylidae	1216.1	36.1	ground	1	0	0	Guerra et al. 2017
Physalaemus_crombiei	Leptodactylidae	1260	21	ground	1	0	0	Weber et al. 2005, Haddad et al. 2013
Physalaemus_cuqui	Leptodactylidae	2284.3	30	ground	1	0	0	Ferrari and Vaira 2001, Lobo 1993
Physalaemus_cuvieri	Leptodactylidae	680	28	ground	1	0	0	Silva et al. 2008, Haddad et al. 2013
Physalaemus_ephippifer	Leptodactylidae	839.8	29.5	ground	1	0	0	Kaefer et al. 2011
Physalaemus_erikae	Leptodactylidae	3220	23.7	ground	1	0	0	Cruz and Pimenta 2004
Physalaemus_evangelistai	Leptodactylidae	4020	22.3	ground	1	0	0	Oliveira et al. 2013, Bokermann 1967
Physalaemus_feioi	Leptodactylidae	2560	25.5	ground	1	0	0	Cassini et al. 2010
Physalaemus_henselii	Leptodactylidae	3706	17.2	ground	1	0	0	Maneyro et al. 2008
Physalaemus_irroratus	Leptodactylidae	1770	21.7	ground	1	0	0	Cruz et al. 2007
Physalaemus_jordanensis	Leptodactylidae	2742	22	ground	1	0	0	Giaretta et al. 2009, Haddad et al. 2013
Physalaemus_lateristriga	Leptodactylidae	1680	32.2	ground	1	0	0	Cassini et al. 2010
Physalaemus_lisei	Leptodactylidae	1272	25	ground	1	0	0	Morais and Kwet 2012, Haddad et al. 2013
Physalaemus_maculiventris	Leptodactylidae	1175	21	ground	1	0	0	Heyer et al. 1990, Haddad et al. 2013
Physalaemus_maximus	Leptodactylidae	1250	41	ground	1	0	0	Peres and Simon 2012
Physalaemus_moreirae	Leptodactylidae	1369	26.1	ground	1	0	0	Giaretta et al. 2009, Heyer et al. 1990
Physalaemus_nanus	Leptodactylidae	1850	21	ground	1	0	0	Weber et al. 2005, Haddad et al. 2013
Physalaemus_obtectus	Leptodactylidae	1170	21	ground	1	0	0	Weber et al. 2005, Haddad et al. 2013
Physalaemus_olfersii	Leptodactylidae	2375	31.1	ground	1	0	0	Giaretta et al. 2009, Cassini et al. 2010
Physalaemus_orophilus	Leptodactylidae	3180	22.9	ground	1	0	0	Cassini et al. 2010
Physalaemus_signifer	Leptodactylidae	1210	25	ground	1	0	0	Wogel et al. 2002
Physalaemus_soaresi	Leptodactylidae	3300	19.5	ground	1	0	0	Weber et al. 2005, Cassini et al. 2010
Physalaemus_spiniger	Leptodactylidae	1250	18.8	ground	1	0	0	Weber et al. 2005, Haddad and Pombal 1998
Physalaemus_riograndensis	Leptodactylidae	3600	17.7	ground	1	0	0	Barrio 1965, Milstead 1960
Pleurodema_bibroni	Leptodactylidae	1960	38	water	0	0	1	Kolenc et al. 2009, Duellman and Veloso 1977
Pleurodema_guayapae	Leptodactylidae	750	38	water	0	0	1	Barrio 1964
Pleurodema_marmoratum	Leptodactylidae	1716	38	water	0	0	1	Duellman and Veloso 1977
Pleurodema_nebulosum	Leptodactylidae	3200	38	water	0	0	1	Barrio 1964
Xenopus_andrei	Pipidae	2844	38	water	0	0	1	Tobias et al. 2011
Amietia_vandijki	Pyxicephalidae	1369	38	water	0	0	1	du Preez and Carruthers 2009
Hyla_intermedia	Hylidae	2381	38.3	water	0	0	1	Rosso et al. 2004
Xenopus_gilli	Pipidae	2737	39	water	0	0	1	Tobias et al. 2011
Xenopus_largeni	Pipidae	2047	39	water	0	0	1	Tobias et al. 2011
Hylarana_nicobariensis	Ranidae	3542.49	39.2	water	0	0	1	Goutte et al. 2016
Hylarana_signata	Ranidae	2631.71	39.4	water	0	0	1	Goutte et al. 2016, Inger et al. 1966
Pseudopaludicola_ameghini	Leptodactylidae	3988.6	16.9	ground	1	0	0	Pansonato et al. 2013
Pseudopaludicola_boliviana	Leptodactylidae	4396.4	12.25	ground	1	0	0	Marquez et al. 1995, Carvalho 2012
Pseudopaludicola_canga	Leptodactylidae	4200	15.2	ground	1	0	0	Pansonato et al. 2012
Pseudopaludicola_facureae	Leptodactylidae	4500	13.2	ground	1	0	0	Andrade and Carvalho 2013
Pseudopaludicola_falcipes	Leptodactylidae	5000	14.75	ground	1	0	0	Haddad and Cardoso 1987, Carvalho 2012
Pseudopaludicola_giarettai	Leptodactylidae	4374	17.1	ground	1	0	0	Carvalho 2012
Pseudopaludicola_hyleaustralis	Leptodactylidae	3938.9	14.3	ground	1	0	0	Pansonato et al. 2012
Pseudopaludicola_mineira	Leptodactylidae	4593	13.2	ground	1	0	0	Pereira and Nascimento 2004, Lobo 1994
Pseudopaludicola_murundu	Leptodactylidae	5720	14.7	ground	1	0	0	Toledo et al. 2010
Pseudopaludicola_mystacalis	Leptodactylidae	4875.2	14.1	ground	1	0	0	Pansonato et al. 2013
Pseudopaludicola_parnaiba	Leptodactylidae	4794.7	12.9	ground	1	0	0	Roberto et al. 2013
Pseudopaludicola_saltica	Leptodactylidae	4547.3	14.2	ground	1	0	0	Pansonato et al. 2013
Aglyptodactylus_laticeps	Mantellidae	2334	41.43	ground	1	0	0	Khler et al. 2015, Glaw 1998
Aglyptodactylus_madagascariensis	Mantellidae	2472	42.95	ground	1	0	0	Khler et al. 2015
Aglyptodactylus_securifer	Mantellidae	2949	38	ground	1	0	0	Khler et al. 2015
Blommersia_angolafa	Mantellidae	2500	19	ground	1	0	0	Andreone et al. 2010
Blommersia_blommersae	Mantellidae	5360	19.5	perched	0	1	0	Vences et al. 2006
Blommersia_dejongi	Mantellidae	5914	20	perched	0	1	0	Vences et al. 2010
Blommersia_domerguei	Mantellidae	4440	16.5	perched	0	1	0	Vences et al. 2006, Glaw and Vences 2007
Blommersia_galani	Mantellidae	5175	20	perched	0	1	0	Vences et al. 2010
Blommersia_grandisonae	Mantellidae	4685	20.5	perched	0	1	0	Vences et al. 2006, Glaw and Vences 2007
Blommersia_kely	Mantellidae	4770	15	ground	1	0	0	Vences et al. 2006, Glaw and Vences 2007
Blommersia_sarotra	Mantellidae	4464	16	ground	1	0	0	Vences et al. 2006, Glaw and Vences 2007
Blommersia_variabilis	Mantellidae	5100	21.8	perched	0	1	0	Pabijan et al. 2011
Blommersia_wittei	Mantellidae	5150	24	perched	0	1	0	Vences et al. 2006, Glaw and Vences 2007
Boophis_albilabris	Mantellidae	1078	87.82	perched	0	1	0	Andreone et al. 2002
Boophis_albipunctatus	Mantellidae	2656	34.3	perched	0	1	0	Vences et al. 2006, Glaw et al. 2010
Boophis_andohahela	Mantellidae	4498	28	perched	0	1	0	Vence et al. 2006, Glaw and Vences 2007
Boophis_andrangoloaka	Mantellidae	2600	28.76	perched	0	1	0	Glaw et al. 2010
Boophis_andreonei	Mantellidae	4092	32	perched	0	1	0	Vences et al. 2006, Glaw and Vences 1994
Boophis_anjanaharibeensis	Mantellidae	3081	36.9	perched	0	1	0	Vences et al. 2006, Glaw et al. 2010
Boophis_ankaratra	Mantellidae	2875	26	perched	0	1	0	Glaw et al. 2010, Glaw and Vences 2007
Boophis_axelmeyeri	Mantellidae	2108	39.25	perched	0	1	0	Vences et al. 2006, Vences et al. 2005
Boophis_baetkei	Mantellidae	3573	30.8	perched	0	1	0	Khler et al. 2008
Boophis_blommersae	Mantellidae	4783	25	perched	0	1	0	Vences et al. 2006, Glaw et al. 2001
Boophis_boehmei	Mantellidae	2575	31.2	perched	0	1	0	Glaw and Vences 1992
Boophis_bottae	Mantellidae	4250	23.11	perched	0	1	0	Vences and Glaw 2002
Boophis_brachychir	Mantellidae	2665	43.35	perched	0	1	0	Glaw et al. 2010
Boophis_burgeri	Mantellidae	1914	37.5	perched	0	1	0	Glaw and Vences 1992
Boophis_doulioti	Mantellidae	2906	36.6	perched	0	1	0	Vences et al. 2006, Glaw and Vences 2007
Boophis_elenae	Mantellidae	2607.5	42.8	perched	0	1	0	Glaw et al. 2010
Boophis_englaenderi	Mantellidae	4090	31.8	perched	0	1	0	df, Glaw et al. 2010
Boophis_entingae	Mantellidae	2280	52.6	perched	0	1	0	Glaw et al. 2010
Boophis_erythrodactylus	Mantellidae	3110	24	perched	0	1	0	Vences et al. 2006, Vences and Glaw 2002
Boophis_feonnyala	Mantellidae	4715	25.2	perched	0	1	0	Vences et al. 2006, Glaw et al. 2001
Boophis_goudotii	Mantellidae	750	60	perched	0	1	0	Glaw and Vences 2007
Boophis_guibei	Mantellidae	987	37.5	perched	0	1	0	Vences et al. 2006, Glaw and Vences 2007
Boophis_haematopus	Mantellidae	4463	26.6	perched	0	1	0	Vences et al. 2006, Glaw et al. 2001
Boophis_haingana	Mantellidae	2790	26.9	perched	0	1	0	Glaw et al. 2010
Boophis_idae	Mantellidae	2281	32.5	perched	0	1	0	Vences et al. 2006, Glaw and Vences 2007
Boophis_jaegeri	Mantellidae	4428	30.5	perched	0	1	0	Vences et al. 2006, Glaw and Vences 2007
Boophis_laurenti	Mantellidae	2619	31.5	perched	0	1	0	Vences et al. 2006, Glaw and Vences 2007
Boophis_liami	Mantellidae	5526	20.19	perched	0	1	0	Vallan et al. 2003
Boophis_luciae	Mantellidae	3950	27.6	perched	0	1	0	Glaw et al. 2010
Boophis_luteus	Mantellidae	3040	34.16	perched	0	1	0	Vences et al. 2006, Glaw et al. 2010
Boophis_madagascariensis	Mantellidae	917	54.82	perched	0	1	0	Vences et al. 2006, Glaw et al. 2010
Boophis_majori	Mantellidae	3492	23	perched	0	1	0	Vences et al. 2006, Glaw et al. 2001
Boophis_mandraka	Mantellidae	4750	22.65	perched	0	1	0	Vences et al. 2006, Vences and Glaw 2002
Boophis_marojezensis	Mantellidae	5177	23.2	perched	0	1	0	Vences et al. 2006, Glaw et al. 2001
Boophis_miadana	Mantellidae	2770	26.15	perched	0	1	0	Glaw et al. 2010
Boophis_microtympanum	Mantellidae	2527	28.5	perched	0	1	0	Vences et al. 2006, Glaw and Vences 2007
Boophis_miniatus	Mantellidae	4553	26.6	perched	0	1	0	Vences et al. 2006, Glaw et al. 2001
Boophis_obscurus	Mantellidae	680	57.28	perched	0	1	0	Glaw et al. 2010
Boophis_occidentalis	Mantellidae	1750	56.6	perched	0	1	0	Andreone et al. 2002
Boophis_opisthodon	Mantellidae	1795	54.5	perched	0	1	0	Vences et al. 2006, Glaw and Vences 2007
Boophis_periegetes	Mantellidae	1415	59.7	perched	0	1	0	Glaw et al. 2010
Boophis_picturatus	Mantellidae	4080	26.3	perched	0	1	0	Vences et al. 2006, Glaw et al. 2001
Boophis_piperatus	Mantellidae	3180	28.45	perched	0	1	0	Glaw et al. 2010
Boophis_pyrrhus	Mantellidae	4130	28.1	perched	0	1	0	Vences et al. 2006, Glaw et al. 2001
Boophis_rappiodes	Mantellidae	3179	23.2	perched	0	1	0	Vences et al. 2006, Vences and Glaw 2002
Boophis_reticulatus	Mantellidae	2609	33	perched	0	1	0	Vences et al. 2006, Glaw and Vences 1992
Boophis_rhodoscelis	Mantellidae	3060	26.32	perched	0	1	0	Glaw et al. 2010
Boophis_rufioculis	Mantellidae	2406	32.75	perched	0	1	0	Glaw and Vences 1992
Boophis_sambirano	Mantellidae	4276	22.5	perched	0	1	0	Vences et al. 2006, Glaw and Vences 2007
Boophis_sandrae	Mantellidae	2920	39	perched	0	1	0	Glaw et al. 2010
Boophis_schuboeae	Mantellidae	3425	25	perched	0	1	0	Glaw et al. 2010, Glaw and Vences 2007
Boophis_septentrionalis	Mantellidae	2950	35.5	perched	0	1	0	Vences et al. 2006, Glaw and Vences 2007
Boophis_sibilans	Mantellidae	3000	30.6	perched	0	1	0	Glaw et al. 2010
Boophis_solomaso	Mantellidae	6200	21	perched	0	1	0	Vallan et al. 2003
Boophis_tasymena	Mantellidae	4575	21.9	perched	0	1	0	Vences and Glaw 2002
Boophis_tephraeomystax	Mantellidae	3124	36.6	perched	0	1	0	Vences et al. 2006, Glaw et al. 2001
Boophis_ulftunni	Mantellidae	5247	22.85	perched	0	1	0	Wollenberg et al. 2008
Boophis_viridis	Mantellidae	2953	29.3	perched	0	1	0	Vences et al. 2006, Vences and Glaw 2002
Boophis_vittatus	Mantellidae	7388	24.2	perched	0	1	0	Vences et al. 2006, Glaw et al. 2001
Boophis_xerophilus	Mantellidae	2668	36.6	perched	0	1	0	Vences et al. 2006, Glaw and Vences 1997a
Gephyromantis_ambohitra	Mantellidae	3086	35.5	perched	0	1	0	Vences et al. 2006, Glaw and Vences 2007
Gephyromantis_asper	Mantellidae	1684	28.5	perched	0	1	0	Vences et al. 2006, Glaw and Vences 2007
Gephyromantis_blanci	Mantellidae	4489	22	ground	1	0	0	Vences et al. 2006, Glaw and Vences 2007
Gephyromantis_boulengeri	Mantellidae	3804	25	ground	1	0	0	Vences et al. 2006, Glaw and Vences 2007
Gephyromantis_cornutus	Mantellidae	1664	39	perched	0	1	0	Vences et al. 2006, Glaw and Vences 2007
Gephyromantis_corvus	Mantellidae	3200	37.5	ground	1	0	0	Vences et al. 2006, Glaw and Vences 2007
Gephyromantis_decaryi	Mantellidae	3620	23	ground	1	0	0	Vences et al. 2006, Glaw and Vences 2007
Gephyromantis_eiselti	Mantellidae	4115	21.5	perched	0	1	0	Vences et al. 2006, Glaw and Vences 2007
Gephyromantis_enki	Mantellidae	4734	20.5	ground	1	0	0	Vences et al. 2006, Glaw and Vences 2007
Gephyromantis_granulatus	Mantellidae	3508	41.9	perched	0	1	0	Vences et al. 2006, Vences et al. 2003
Gephyromantis_klemmeri	Mantellidae	4036	20.5	ground	1	0	0	Vences et al. 2006, Glaw and Vences 2007
Gephyromantis_leucocephalus	Mantellidae	4030	27.5	ground	1	0	0	Vences et al. 2006, Glaw and Vences 2007
Gephyromantis_leucomaculatus	Mantellidae	3076	36.5	perched	0	1	0	Vences et al. 2006, Glaw and Vences 2007
Gephyromantis_malagasius	Mantellidae	3688	21.5	perched	0	1	0	Vences et al. 2006, Glaw and Vences 2007
Gephyromantis_moseri	Mantellidae	4235	33.5	perched	0	1	0	Vences et al. 2006, Glaw and Vences 2007
Gephyromantis_plicifer	Mantellidae	2824	43.5	perched	0	1	0	Vences et al. 2006, Glaw and Vences 2007
Gephyromantis_pseudoasper	Mantellidae	3748	33.5	ground	1	0	0	Vences et al. 2006, Glaw and Vences 2007
Gephyromantis_redimitus	Mantellidae	1134	50	perched	0	1	0	Vences et al. 2006, Glaw and Vences 2007
Gephyromantis_rivicola	Mantellidae	4689	23.5	ground	1	0	0	Sabino-Pinto et al. 2014
Gephyromantis_runewsweeki	Mantellidae	4358	20.5	ground	1	0	0	Vences et al. 2006, Glaw and Vences 2007
Gephyromantis_salegy	Mantellidae	2625	47	perched	0	1	0	Vences et al. 2006, Glaw and Vences 2007
Gephyromantis_schilfi	Mantellidae	3011	28	perched	0	1	0	Vences et al. 2006, Glaw and Vences 2007
Gephyromantis_sculpturatus	Mantellidae	3235	40.5	ground	1	0	0	Vences et al. 2006, Glaw and Vences 2007
Gephyromantis_silvanus	Mantellidae	2526	31	ground	1	0	0	Vences et al. 2006, Sabino-Pinto et al. 2014
Gephyromantis_striatus	Mantellidae	4085	23	perched	0	1	0	Vences et al. 2006, Glaw and Vences 2007
Gephyromantis_tandroka	Mantellidae	3015	39	perched	0	1	0	Vences et al. 2006, Glaw and Vences 2007
Gephyromantis_thelenae	Mantellidae	4357	23	perched	0	1	0	Vences et al. 2006, Glaw and Vences 2007
Gephyromantis_tschenki	Mantellidae	2701	35.5	perched	0	1	0	Vences et al. 2006, Glaw and Vences 2007
Gephyromantis_ventrimaculatus	Mantellidae	2827	24	ground	1	0	0	Vences et al. 2006, Glaw and Vences 2007
Gephyromantis_webbi	Mantellidae	3968	25	ground	1	0	0	Sabino-Pinto et al. 2014
Gephyromantis_zavona	Mantellidae	3835	37.8	perched	0	1	0	Vences et al. 2003
Guibemantis_depressiceps	Mantellidae	1950	39.6	perched	0	1	0	Glaw et al. 2000
Guibemantis_kathrinae	Mantellidae	1550	57.5	perched	0	1	0	Glaw et al. 2000
Guibemantis_liber	Mantellidae	2820	25	perched	0	1	0	Vences et al. 2006, Glaw and Vences 2007
Guibemantis_timidus	Mantellidae	1746	44.5	perched	0	1	0	Vences et al. 2006, Glaw and Vences 2007
Guibemantis_tornieri	Mantellidae	1850	47.9	perched	0	1	0	Glaw et al. 2000
Laliostoma_labrosum	Mantellidae	2396	45	ground	1	0	0	Vences et al. 2006, Glaw and Vences 2007
Mantella_aurantiaca	Mantellidae	5182	19	ground	1	0	0	Vences et al. 2006, Glaw and Vences 2007
Mantella_baroni	Mantellidae	3995	23	ground	1	0	0	Vences et al. 2006, Glaw and Vences 2007
Mantella_bernhardi	Mantellidae	5142	19	ground	1	0	0	Vences et al. 2006, Glaw and Vences 2007
Mantella_cowanii	Mantellidae	4033	22	ground	1	0	0	Vences et al. 2006, Glaw and Vences 2007
Mantella_crocea	Mantellidae	3964	20.5	ground	1	0	0	Vences et al. 2006, Glaw and Vences 2007
Mantella_ebenaui	Mantellidae	5785	19.5	ground	1	0	0	Vences et al. 2006, Glaw and Vences 2007
Mantella_expectata	Mantellidae	4424	23	ground	1	0	0	Vences et al. 2006, Glaw and Vences 2007
Mantella_haraldmeieri	Mantellidae	5125	21	ground	1	0	0	Vences et al. 2006, Glaw and Vences 2007
Mantella_laevigata	Mantellidae	4595	22	ground	1	0	0	Vences et al. 2006, Glaw and Vences 2007
Mantella_milotympanum	Mantellidae	4514	19	ground	1	0	0	Vences et al. 2006, Glaw and Vences 2007
Mantella_nigricans	Mantellidae	4572	27	ground	1	0	0	Vences et al. 2006, Glaw and Vences 2007
Mantella_pulchra	Mantellidae	4113	22.5	ground	1	0	0	Vences et al. 2006, Glaw and Vences 2007
Mantella_viridis	Mantellidae	4650	23.5	ground	1	0	0	Vences et al. 2006, Glaw and Vences 2007
Mantidactylus_albofrenatus	Mantellidae	4200	22	ground	1	0	0	Vences and Glaw 2004
Mantidactylus_alutus	Mantellidae	1104	25.5	perched	0	1	0	Vences et al. 2006, Vences et al. 2002
Mantidactylus_ambreensis	Mantellidae	3240	35.5	ground	1	0	0	Vences et al. 2006, Vences et al. 2002
Mantidactylus_argenteus	Mantellidae	4250	27	perched	0	1	0	Vejarano et al. 2006
Mantidactylus_bellyi	Mantellidae	2508	36.5	ground	1	0	0	Vences et al. 2006, Glaw and Vences 2007
Mantidactylus_betsileanus	Mantellidae	1441	25.5	ground	1	0	0	Vences et al. 2006, Glaw and Vences 2007
Mantidactylus_brevipalmatus	Mantellidae	2475	33.1	ground	1	0	0	Vences and Glaw 2004, Glaw and Vences 2007
Mantidactylus_charlotteae	Mantellidae	2900	24	perched	0	1	0	Vences and Glaw 2004, Glaw and Vences 2007
Mantidactylus_guttulatus	Mantellidae	944	96	ground	1	0	0	Vences et al. 2006, Glaw and Vences 2007
Mantidactylus_lugubris	Mantellidae	1876	30	ground	1	0	0	Vences et al. 2006, Glaw and Vences 2007
Mantidactylus_melanopleura	Mantellidae	3300	31.5	perched	0	1	0	Vences and Glaw 2004, Glaw and Vences 2007
Mantidactylus_opiparis	Mantellidae	3150	24.9	perched	0	1	0	Vences and Glaw 2004, Glaw and Vences 2007
Mantidactylus_tricinctus	Mantellidae	2251	18	perched	0	1	0	AmphibiaWeb (https://amphibiaweb.org/), Glaw and Vences 2007
Mantidactylus_ulcerosus	Mantellidae	3050	33	ground	1	0	0	Vences et al. 2006, Glaw and Vences 2007
Mantidactylus_zipperi	Mantellidae	4100	22.5	ground	1	0	0	Vences and Glaw 2004, Glaw and Vences 2007
Spinomantis_aglavei	Mantellidae	1952	44.5	perched	0	1	0	Vences et al. 2006, Glaw and Vences 2007
Spinomantis_bertini	Mantellidae	4388	22.5	perched	0	1	0	Vences et al. 2006, Glaw and Vences 2007
Spinomantis_fimbriatus	Mantellidae	2404	35	perched	0	1	0	Vences et al. 2006, Glaw and Vences 2007
Spinomantis_guibei	Mantellidae	2691	32	perched	0	1	0	Vences et al. 2006, Glaw and Vences 2007
Spinomantis_massi	Mantellidae	2720	35.5	perched	0	1	0	Vences et al. 2006, Glaw and Vences 2007
Spinomantis_peraccae	Mantellidae	2639	39	perched	0	1	0	Vences et al. 2006, Glaw and Vences 2007
Spinomantis_phantasticus	Mantellidae	2331	37	perched	0	1	0	Vences et al. 2006, Glaw and Vences 2007
Leptobrachella_baluensis	Megophryidae	13000	19.6	ground	1	0	0	Malkmus et al. 2002
Leptobrachella_parva	Megophryidae	12000	18	ground	1	0	0	Malkmus et al. 2002
Leptobrachium_abbotti	Megophryidae	1500	75	ground	1	0	0	Malkmus et al. 2002
Leptobrachium_boringii	Megophryidae	900	75.6	ground	1	0	0	Zheng et al. 2011, Rao et al. 2006
Leptobrachium_gunungense	Megophryidae	1200	41.3	ground	1	0	0	Malkmus et al. 2002, Malkmus 1996
Leptobrachium_hasseltii	Megophryidae	2000	55.73	ground	1	0	0	Brown et al. 2009, Inger 1966
Leptobrachium_leucops	Megophryidae	1400	42.45	ground	1	0	0	Stuart et al. 2011
Leptobrachium_leishanense	Megophryidae	900	82.4	ground	1	0	0	Zheng et al. 2011, Rao et al. 2006
Leptobrachium_lumadorum	Megophryidae	910	44.75	ground	1	0	0	Brown et al. 2009
Leptobrachium_mangyanorum	Megophryidae	850	42.25	ground	1	0	0	Brown et al. 2009
Leptobrachium_montanum	Megophryidae	800	62.7	ground	1	0	0	Malkmus et al. 2002
Leptobrachium_pullum	Megophryidae	1300	45.1	ground	1	0	0	Stuart et al. 2011
Leptobrachium_tagbanorum	Megophryidae	1000	48.1	ground	1	0	0	Brown et al. 2009
Leptolalax_arayai	Megophryidae	5800	36	ground	1	0	0	Malkmus et al. 2002
Leptolalax_dringi	Megophryidae	7250	35	ground	1	0	0	Malkmus et al. 2002
Leptolalax_oshanensis	Megophryidae	4521.9	27	ground	1	0	0	Jiang et al. 2002, Ohler et al. 2011
Leptolalax_pictus	Megophryidae	7000	36	ground	1	0	0	Malkmus et al. 2002
Megophrys_kobayashii	Megophryidae	1600	99	ground	1	0	0	Malkmus et al. 2002, Malkmus and Matsui 1997
Megophrys_nasuta	Megophryidae	2250	105	ground	1	0	0	Malkmus et al. 2002
Ophryophryne_gerti	Megophryidae	4845.99	35.9	perched	0	1	0	Poyarkov Jr. et al. 2017
Ophryophryne_synoria	Megophryidae	3798.9	45.7	perched	0	1	0	Poyarkov Jr. et al. 2017
Oreolalax_omeimontis	Megophryidae	1071	54	ground	1	0	0	Jiang et al. 2002, Fei 1999
Oreolalax_schmidti	Megophryidae	1849.4	43	ground	1	0	0	Jiang et al. 2002, Fei 1999
Scutiger_chintingensis	Megophryidae	1076.5	42	ground	1	0	0	Jiang et al. 2002, Fei 1999
Xenophrys_baluensis	Megophryidae	2800	45	ground	1	0	0	Malkmus et al. 2002
Xenophrys_huangshanensis	Megophryidae	3310	42	ground	1	0	0	Xiong et al. 2015
Xenophrys_kuatunensis	Megophryidae	3270	30	ground	1	0	0	Xiong et al. 2015
Xenophrys_minor	Megophryidae	3456.4	32	ground	1	0	0	Jiang et al. 2002, Stejneger 1926
Albericus_alpestris	Microhylidae	2200	20.8	ground	1	0	0	Gnther and Richards 2011
Albericus_brevicrus	Microhylidae	3500	15.5	perched	0	1	0	Gnther and Richards 2011
Albericus_darlingtoni	Microhylidae	2500	23	perched	0	1	0	Gnther and Richards 2011
Albericus_murritus	Microhylidae	3560	16.6	perched	0	1	0	Kraus and Allison 2009
Albericus_pandanicolus	Microhylidae	3300	18.8	perched	0	1	0	Gnther and Richards 2011
Anodonthyla_boulengerii	Microhylidae	3900	18.48	perched	0	1	0	Vences et al. 2010
Anodonthyla_emilei	Microhylidae	2580	25.32	perched	0	1	0	Vences et al. 2010
Anodonthyla_moramora	Microhylidae	5550	15.77	perched	0	1	0	Vences et al. 2010
Anodonthyla_nigrigularis	Microhylidae	4050	20.68	perched	0	1	0	Vences et al. 2010
Anodonthyla_pollicaris	Microhylidae	4250	17.62	perched	0	1	0	Vences et al. 2010
Anodonthyla_theoi	Microhylidae	6070	18.85	perched	0	1	0	Vences et al. 2010
Anodonthyla_vallani	Microhylidae	2875	23.45	perched	0	1	0	Vences et al. 2010
Aphantophryne_pansa	Microhylidae	2500	20	ground	1	0	0	Zweifel and Allison 1982
Aphantophryne_sabini	Microhylidae	2900	19	ground	1	0	0	Zweifel and Parker 1989
Arcovomer_passarellii	Microhylidae	3067	19.75	ground	1	0	0	Giaretta and Martins 2009
Asterophrys_leucopus	Microhylidae	1250	43	ground	1	0	0	Richards et al. 1994
Asterophrys_turpicola	Microhylidae	700	62	ground	1	0	0	Richards et al. 1994, Zweifel 1972
Austrochaperina_adelphe	Microhylidae	4600	19.1	ground	1	0	0	Zweifel 1985
Austrochaperina_brevipes	Microhylidae	3050	23.9	ground	1	0	0	Zweifel 2000
Austrochaperina_derongo	Microhylidae	2600	33	ground	1	0	0	Zweifel 2000
Austrochaperina_fryi	Microhylidae	3400	23.1	ground	1	0	0	Zweifel 1985
Austrochaperina_gracilipes	Microhylidae	3900	18.6	ground	1	0	0	Zweifel 1985
Austrochaperina_guttata	Microhylidae	2100	40.25	ground	1	0	0	Zweifel 2000
Austrochaperina_hooglandi	Microhylidae	2740	38.8	ground	1	0	0	Allison and Kraus 2003
Austrochaperina_macrorhyncha	Microhylidae	2800	29.7	ground	1	0	0	Zweifel 2000
Austrochaperina_minutissima	Microhylidae	6750	15.5	ground	1	0	0	Gnther 2009
Austrochaperina_pluvialis	Microhylidae	3400	21.7	ground	1	0	0	Zweifel 1985
Austrochaperina_rivularis	Microhylidae	2700	29.7	ground	1	0	0	Zweifel 2000
Austrochaperina_robusta	Microhylidae	3200	19.6	ground	1	0	0	Zweifel 1985
Austrochaperina_septentrionalis	Microhylidae	3080	29.8	ground	1	0	0	Allison and Kraus 2003
Calluella_guttulata	Microhylidae	1950	42.6	ground	1	0	0	Heyer 1971, Inger et al. 1999
Chaperina_fusca	Microhylidae	3000	21	ground	1	0	0	Malkmus et al. 2002
Chiasmocleis_albopunctata	Microhylidae	4306	27.6	ground	1	0	0	Oliveira-Filho and Giaretta 2006, Caramaschi and Cruz 1997
Chiasmocleis_atlantica	Microhylidae	3540	23.1	ground	1	0	0	Wogel et al. 2004b, Cruz et al. 1997
Chiasmocleis_capixaba	Microhylidae	4750	15.6	ground	1	0	0	Wogel et al. 2004b, Cruz et al. 1997
Chiasmocleis_carvalhoi	Microhylidae	4840	17.1	ground	1	0	0	Wogel et al. 2004b, Cruz et al. 1997
Chiasmocleis_cordeiroi	Microhylidae	4761	21.15	ground	1	0	0	Forlani et al. 2013, Caramaschi and Pimenta 2003
Chiasmocleis_crucis	Microhylidae	4324	19.9	ground	1	0	0	Forlani et al. 2013, Caramaschi and Pimenta 2003
Chiasmocleis_leucosticta	Microhylidae	3647	20	ground	1	0	0	Nelson 1973, Cruz et al. 1997
Chiasmocleis_mantiqueira	Microhylidae	3146.23	16.5	ground	1	0	0	Santana et al. 2012, Cruz et al. 2007
Chiasmocleis_mehelyi	Microhylidae	5096	19	ground	1	0	0	Hartman et al. 2002, Caramaschi and Cruz 1997
Chiasmocleis_schubarti	Microhylidae	3886	23.5	ground	1	0	0	Nelson 1973, Cruz et al. 1997
Chiasmocleis_shudikarensis	Microhylidae	3565	24.5	ground	1	0	0	Lescure & Martin 2000, Peloso et al. 2014
Chiasmocleis_ventrimaculata	Microhylidae	3562	20	ground	1	0	0	Nelson 1973
Cophixalus_aenigma	Microhylidae	3140	18.9	ground	1	0	0	Hoskin 2004
Cophixalus_australis	Microhylidae	2950	22.7	perched	0	1	0	Hoskin 2012
Cophixalus_balbus	Microhylidae	2200	27.4	perched	0	1	0	Gnther 2003
Cophixalus_bombiens	Microhylidae	4670	13.5	ground	1	0	0	Hoskin 2004
Cophixalus_caverniphilus	Microhylidae	2510	28.1	perched	0	1	0	Kraus and Allison 2009
Cophixalus_concinnus	Microhylidae	2300	22.5	perched	0	1	0	Hoskin 2004
Cophixalus_crepitans	Microhylidae	4780	14	ground	1	0	0	Hoskin 2004
Cophixalus_exiguus	Microhylidae	3670	14.8	ground	1	0	0	Hoskin 2004
Cophixalus_hinchinbrookensis	Microhylidae	3160	19.9	ground	1	0	0	Hoskin 2012
Cophixalus_hosmeri	Microhylidae	4600	13.2	perched	0	1	0	Zweifel 1985
Cophixalus_humicola	Microhylidae	4900	15	ground	1	0	0	Gnther 2006
Cophixalus_infacetus	Microhylidae	4400	14.5	perched	0	1	0	Zweifel 1985
Cophixalus_kulakula	Microhylidae	1970	42.5	ground	1	0	0	Hoskin and Aland 2011
Cophixalus_mcdonaldi	Microhylidae	2660	17.5	ground	1	0	0	Hoskin 2004
Cophixalus_monosyllabus	Microhylidae	2800	22.9	perched	0	1	0	Gnther 2010
Cophixalus_monticola	Microhylidae	3100	18.3	perched	0	1	0	Hoskin 2004
Cophixalus_neglectus	Microhylidae	2930	22	ground	1	0	0	Hoskin 2004
Cophixalus_ornatus	Microhylidae	2730	23.6	perched	0	1	0	Hoskin 2012
Cophixalus_petrophilus	Microhylidae	1296	27.6	ground	1	0	0	Hoskin 2013
Cophixalus_saxatilis	Microhylidae	1602	32.7	ground	1	0	0	Hoskin 2013
Cophixalus_ateles	Microhylidae	4975	13.3	ground	1	0	0	Kraus and Allison 2006
Cophixalus_sphagnicola	Microhylidae	3450	17	ground	1	0	0	Zweifel and Allison 1982
Cophixalus_tenuidactylus	Microhylidae	2600	20	ground	1	0	0	Gnther and Richards 2011
Cophixalus_tetzlaffi	Microhylidae	3100	21.2	perched	0	1	0	Gnther 2003
Cophixalus_timidus	Microhylidae	4402	14.7	perched	0	1	0	Kraus and Allison 2006
Cophixalus_tridactylus	Microhylidae	5200	15.3	ground	1	0	0	Gnther 2006
Cophixalus_variabilis	Microhylidae	4175	15.5	perched	0	1	0	Kraus and Allison 2006
Cophixalus_verecundus	Microhylidae	3300	16.1	ground	1	0	0	Zweifel and Parker 1989
Cophixalus_wempi	Microhylidae	3738	16.2	perched	0	1	0	Richards and Oliver 2010
Cophixalus_zweifeli	Microhylidae	2449	37.1	ground	1	0	0	Hoskin 2013
Cophyla_berara	Microhylidae	2900	24.3	perched	0	1	0	Vences et al. 2005b
Cophyla_occultans	Microhylidae	3700	21	perched	0	1	0	Vences et al. 2005b
Cophyla_phyllodactyla	Microhylidae	2400	27.4	perched	0	1	0	Vences et al. 2005b
Ctenophryne_geayi	Microhylidae	1190	37.8	ground	1	0	0	Nelson 1973, La Marca et al. 2010
Dermatonotus_muelleri	Microhylidae	1854	45	ground	1	0	0	Nelson 1973, Colli et al. 2004
Dyscophus_antongilii	Microhylidae	990	62.5	ground	1	0	0	Vences et al. 2006, Glaw and Vences 2007
Dyscophus_guineti	Microhylidae	850	62.5	ground	1	0	0	Vences et al. 2006, Glaw and Vences 2007
Dyscophus_insularis	Microhylidae	638	45	ground	1	0	0	Vences et al. 2006, Glaw and Vences 2007
Elachistocleis_bicolor	Microhylidae	5741.13	27	ground	1	0	0	De la Riva et al. 1996, Rodrigues et al. 2003
Elachistocleis_ovalis	Microhylidae	5020	28.14	ground	1	0	0	Tarano 2010, Thom and Brasileiro 2007
Elachistocleis_panamensis	Microhylidae	4781	19	ground	1	0	0	Nelson 1973, Dunn et al. 1949
Hylarana_erythraea	Ranidae	3700.58	39.7	water	0	0	1	Goutte et al. 2016, Inger et al. 1966
Pleurodema_thaul	Leptodactylidae	2047	40	water	0	0	1	Duellman and Veloso 1977
Pleurodema_tucumanum	Leptodactylidae	2500	40	water	0	0	1	Salas et al. 1998, Duellman and Veloso 1977
Glyphoglossus_molossus	Microhylidae	700	68	ground	1	0	0	Heyer 1971, Parker 1934
Hamptophryne_boliviana	Microhylidae	1234	36.5	ground	1	0	0	de La Riva 1993, Funk and Cannatella 2009
Hylophorbus_rainerguentheri	Microhylidae	1055	30.4	perched	0	1	0	Richards and Oliver 2007
Neobatrachus_sutor	Myobatrachidae	1500	40	water	0	0	1	Littlejohn and Main 1959
Kalophrynus_baluensis	Microhylidae	2843.59	30.8	ground	1	0	0	Goutte et al. 2016
Kalophrynus_limbooliati	Microhylidae	1909	27.3	ground	1	0	0	Matsui et al. 2012
Kalophrynus_pleurostigma	Microhylidae	522.5	50	ground	1	0	0	Malkmus et al. 2002
Kalophrynus_yongi	Microhylidae	1566	30.3	ground	1	0	0	Matsui 2009
Kaloula_baleata	Microhylidae	2000	61	ground	1	0	0	Malkmus et al. 2002
Kaloula_conjuncta	Microhylidae	2350	28.35	ground	1	0	0	Diesmos et al. 2002
Kaloula_kalingensis	Microhylidae	2000	28.5	ground	1	0	0	Diesmos et al. 2002
Kaloula_picta	Microhylidae	2200	44.65	ground	1	0	0	Diesmos et al. 2002
Kaloula_pulchra	Microhylidae	2500	70	ground	1	0	0	Malkmus et al. 2002
Kaloula_walteri	Microhylidae	2250	29.1	ground	1	0	0	Diesmos et al. 2002
Liophryne_allisoni	Microhylidae	2900	21.9	ground	1	0	0	Zweifel 2000
Liophryne_dentata	Microhylidae	2600	30	ground	1	0	0	Zweifel 2000
Liophryne_rhododactyla	Microhylidae	1700	49	ground	1	0	0	Zweifel 2000
Liophryne_schlaginhaufeni	Microhylidae	2350	33	ground	1	0	0	Zweifel 2000
Liophryne_similis	Microhylidae	700	49.7	ground	1	0	0	Zweifel 2000
Metaphrynella_sundana	Microhylidae	1150	23	perched	0	1	0	Malkmus et al. 2002
Microhyla_achatina	Microhylidae	3000	23	ground	1	0	0	Kurniati et al. 2010, Parker 1934
Microhyla_berdmorei	Microhylidae	1806.12	38.3	ground	1	0	0	Goutte et al. 2016
Microhyla_borneensis	Microhylidae	2404	19	ground	1	0	0	Dehling 2010
Microhyla_butleri	Microhylidae	2850	26	ground	1	0	0	Heyer 1971, Parker 1934
Microhyla_fissipes	Microhylidae	2350	21.8	ground	1	0	0	Heyer 1971, Kuramoto and Joshy 2006
Microhyla_heymonsi	Microhylidae	2733.76	19.6	ground	1	0	0	Goutte et al. 2016
Micryletta_inornata	Microhylidae	5000	30	ground	1	0	0	Heyer 1971, Parker 1934
Microhyla_karunaratnei	Microhylidae	3300	16.7	ground	1	0	0	Wijayathilaka and Meegaskumbura 2016
Microhyla_ornata	Microhylidae	2725.25	21.4	ground	1	0	0	Goutte et al. 2016
Microhyla_petrigena	Microhylidae	4430	15	ground	1	0	0	Dehling 2010
Microhyla_pulchra	Microhylidae	2183.22	27.3	ground	1	0	0	Goutte et al. 2016
Microhyla_rubra	Microhylidae	3670	29	ground	1	0	0	Bennett et al. 2000, Parker 1934
Microhyla_zeylanica	Microhylidae	2600	18.3	ground	1	0	0	Wijayathilaka and Meegaskumbura 2016
Myersiella_microps	Microhylidae	2500	22	ground	1	0	0	Hartman et al. 2002, Haddad et al. 2013
Oreophryne_alticola	Microhylidae	3025	19.1	perched	0	1	0	Zweifel et al. 2005
Oreophryne_anamiatoi	Microhylidae	2490	25.2	perched	0	1	0	Kraus and Allison 2009
Oreophryne_atrigularis	Microhylidae	3000	21.5	perched	0	1	0	Gnther et al. 2001
Oreophryne_biroi	Microhylidae	2450	23	perched	0	1	0	Zweifel et al. 2003
Oreophryne_brevicrus	Microhylidae	1900	22	ground	1	0	0	Zweifel et al. 2005
Oreophryne_clamata	Microhylidae	3300	19.7	perched	0	1	0	Gnther 2003
Oreophryne_furu	Microhylidae	2900	22	perched	0	1	0	Gnther et al. 2009
Oreophryne_geislerorum	Microhylidae	3300	23	perched	0	1	0	Zweifel et al. 2003
Oreophryne_geminus	Microhylidae	2750	18.5	perched	0	1	0	Zweifel et al. 2005
Oreophryne_graminus	Microhylidae	3600	17	perched	0	1	0	Gnther and Richards 2011
Oreophryne_hypsiops	Microhylidae	3050	22.6	perched	0	1	0	Zweifel et al. 2003
Oreophryne_minuta	Microhylidae	7450	10.2	perched	0	1	0	Richards and Iskandar 2000
Oreophryne_oviprotector	Microhylidae	3200	20.4	perched	0	1	0	Gnther et al 2012
Oreophryne_parkeri	Microhylidae	2750	23	perched	0	1	0	Zweifel et al. 2003
Oreophryne_sibilans	Microhylidae	3250	21.4	perched	0	1	0	Gnther 2003
Oreophryne_streiffeleri	Microhylidae	2600	21.4	ground	1	0	0	Gnther and Richards 2011
Oreophryne_terrestris	Microhylidae	3300	17.9	ground	1	0	0	Zweifel et al. 2005
Oreophryne_unicolor	Microhylidae	2500	28.5	perched	0	1	0	Gnther 2003
Oreophryne_wapoga	Microhylidae	2750	22.6	perched	0	1	0	Gnther et al. 2001
Otophryne_pyburni	Microhylidae	2786	49.8	ground	1	0	0	MacCulloch et al. 2008b, Campbell and Clarke 1998
Otophryne_robusta	Microhylidae	2505	48	ground	1	0	0	MacCulloch et al. 2008b
Oxydactyla_coggeri	Microhylidae	850	22.85	ground	1	0	0	Zweifel 2000
Oxydactyla_crassa	Microhylidae	900	28.6	ground	1	0	0	Zweifel 2000
Paradoxophyla_palmata	Microhylidae	4021	20.65	ground	1	0	0	Vences et al. 2006, Glaw and Vences 2007
Phrynomantis_annectens	Microhylidae	2200	26	ground	1	0	0	Channing 2001, du Preez and Carruthers 2009
Phrynomantis_bifasciatus	Microhylidae	1200	43	ground	1	0	0	Channing 2001, du Preez and Carruthers 2009
Phrynomantis_microps	Microhylidae	1260	42.15	ground	1	0	0	Rdel 2000
Platypelis_barbouri	Microhylidae	3845	21	perched	0	1	0	Vences et al. 2006, Glaw and Vences 2007
Platypelis_grandis	Microhylidae	810	66.5	perched	0	1	0	Vences et al. 2006, Glaw and Vences 2007
Platypelis_milloti	Microhylidae	2890	25	perched	0	1	0	Vences et al. 2006, Glaw and Vences 2007
Platypelis_pollicaris	Microhylidae	2683	27	perched	0	1	0	Vences et al. 2006, Glaw and Vences 2007
Platypelis_tetra	Microhylidae	4036	17	perched	0	1	0	Vences et al. 2006, Glaw and Vences 2007
Platypelis_tuberifera	Microhylidae	2540	30	perched	0	1	0	Vences et al. 2006, Glaw and Vences 2007
Plethodontohyla_inguinalis	Microhylidae	1050	91	perched	0	1	0	Vallan et al. 2005
Plethodontohyla_notosticta	Microhylidae	981	35	ground	1	0	0	Vences et al. 2006, Glaw and Vences 2007
Xenopus_amieti	Pipidae	2885	40	water	0	0	1	Tobias et al. 2011
Ramanella_nagaoi	Microhylidae	850	27.5	perched	0	1	0	Manamendra-Arachchi and Pethiyagoda 2001b
Rhacophorus_chenfui	Rhacophoridae	2526.8	40.1	water	0	0	1	Goutte et al. 2016
Ramanella_triangularis	Microhylidae	1100	32.4	ground	1	0	0	Kuramoto and Dubois 2009
Rana_okaloosae	Ranidae	1893	40.6	water	0	0	1	Elliot et al. 2009, Dodd 2013
Rhombophryne_alluaudi	Microhylidae	900	40	ground	1	0	0	Vences et al. 2006, Glaw and Vences 2007
Rhombophryne_coronata	Microhylidae	3586	22	ground	1	0	0	Vences et al. 2006, Glaw and Vences 2007
Rhombophryne_matavy	Microhylidae	1652	45.7	ground	1	0	0	D'Cruze et al. 2010
Rhombophryne_minuta	Microhylidae	4186	16.5	ground	1	0	0	Vences et al. 2006, Glaw and Vences 2007
Rhombophryne_testudo	Microhylidae	545	36	ground	1	0	0	Vences et al. 2006, Glaw and Vences 2007
Scaphiophryne_boribory	Microhylidae	700	55.7	ground	1	0	0	Vences et al. 2003, Glaw and Vences 2007
Scaphiophryne_brevis	Microhylidae	2658	35.5	ground	1	0	0	Vences et al. 2006, Glaw and Vences 2007
Scaphiophryne_gottlebei	Microhylidae	950	30	ground	1	0	0	Andreone et al. 2005, Glaw and Vences 2007
Scaphiophryne_madagascariensis	Microhylidae	1038	41	ground	1	0	0	Vences et al. 2006, Glaw and Vences 2007
Scaphiophryne_menabensis	Microhylidae	850	40.9	water	0	0	1	Glos et al. 2005
Scaphiophryne_spinosa	Microhylidae	800	44.62	ground	1	0	0	Vences et al. 2003, Glaw and Vences 2007
Sphenophryne_cornuta	Microhylidae	3000	28	perched	0	1	0	Zweifel 2000
Stumpffia_gimmeli	Microhylidae	4553	15	ground	1	0	0	Vences et al. 2006, Glaw and Vences 2007
Stumpffia_helenae	Microhylidae	4736	14	ground	1	0	0	Vences et al. 2006, Glaw and Vences 2007
Stumpffia_psologlossa	Microhylidae	4758	15	ground	1	0	0	Vences et al. 2006, Glaw and Vences 2007
Stumpffia_pygmaea	Microhylidae	6017	11	ground	1	0	0	Vences et al. 2006, Glaw and Vences 2007
Stumpffia_tetradactyla	Microhylidae	5359	14	ground	1	0	0	Vences et al. 2006, Glaw and Vences 2007
Stumpffia_tridactyla	Microhylidae	7267	10.5	ground	1	0	0	Vences et al. 2006, Glaw and Vences 2007
Synapturanus_mirandaribeiroi	Microhylidae	1402	27.95	ground	1	0	0	Nelson 1973
Synapturanus_salseri	Microhylidae	1130	25.1	ground	1	0	0	Zimmerman 1983
Syncope_bassleri	Microhylidae	3268.66	18.3	ground	1	0	0	Santana et al. 2009
Syncope_hudsoni	Microhylidae	3795.2	18	ground	1	0	0	Rodrigues et al. 2008, Peloso and Sturaro 2008
Syncope_supercilialba	Microhylidae	3095.4	18.5	ground	1	0	0	Peloso et al. 2014
Xenorhina_arboricola	Microhylidae	739.4	42	perched	0	1	0	Allison and Kraus 2000
Xenorhina_arndti	Microhylidae	800	25.8	ground	1	0	0	Gnther 2010b
Xenorhina_mehelyi	Microhylidae	875	27.6	ground	1	0	0	Kraus and Allison 2002
Xenorhina_oxycephala	Microhylidae	641	39.81	ground	1	0	0	Price 1994
Xenorhina_zweifeli	Microhylidae	672	36.2	ground	1	0	0	Kraus and Allison 2002
Xenorhina_subcrocea	Microhylidae	400	31.5	ground	1	0	0	Kraus and Allison 2002
Arenophryne_rotunda	Myobatrachidae	2200	26	ground	1	0	0	Roberts 1984, Tyler 1998
Assa_darlingtoni	Myobatrachidae	3220	17	ground	1	0	0	Clulow et al. 2017, Tyler and Knight 2011
Crinia_bilingua	Myobatrachidae	3500	18.2	ground	1	0	0	Martin et al. 1980
Crinia_deserticola	Myobatrachidae	4000	15.7	ground	1	0	0	Liem and Ingram 1977
Crinia_georgiana	Myobatrachidae	2000	31.5	ground	1	0	0	Ayre et al. 1984
Crinia_glauerti	Myobatrachidae	4098	16	ground	1	0	0	Littlejohn and Wright 1997, Tyler and Doughty 2010
Crinia_nimbus	Myobatrachidae	2140	23	ground	1	0	0	Rounsevell et al. 1994
Crinia_parinsignifera	Myobatrachidae	3200	20.6	ground	1	0	0	Littejohn and Martin 1965
Crinia_riparia	Myobatrachidae	2325	20.7	ground	1	0	0	Littejohn and Martin 1965
Crinia_signifera	Myobatrachidae	2645	18.6	ground	1	0	0	Littlejohn and Wright 1997, Littejohn and Martin 1965
Babina_chapaensis	Ranidae	1377.97	40.9	water	0	0	1	Goutte et al. 2016, Chuaynkern et al. 2010
Crinia_tasmaniensis	Myobatrachidae	2985	21.5	ground	1	0	0	Barker et al. 1995, Tyler and Knight 2011
Geocrinia_alba	Myobatrachidae	2430	22	ground	1	0	0	Roberts et al. 1990
Geocrinia_laevis	Myobatrachidae	3000	25	ground	1	0	0	Martin and Littlejohn 1982, Tyler and Doughty 2009
Geocrinia_lutea	Myobatrachidae	2480	19.5	ground	1	0	0	Roberts and Wardell-Johnson 1995, Tyler and Knight 2011
Geocrinia_rosea	Myobatrachidae	2460	20.5	ground	1	0	0	Roberts and Wardell-Johnson 1995, Tyler and Doughty 2009
Geocrinia_victoriana	Myobatrachidae	2650	26	ground	1	0	0	Littlejohn and Harrison 1985, Tyler and Knight 2011
Geocrinia_vitellina	Myobatrachidae	2152	22.5	ground	1	0	0	Roberts et al. 1990
Heleioporus_australiacus	Myobatrachidae	359	69	ground	1	0	0	Stewart 1999, Tyler and Knight 2011
Heleioporus_eyrei	Myobatrachidae	400	49.5	ground	1	0	0	Littlejohn and Main 1959, Tyler and Doughty 2009
Heleioporus_albopunctatus	Myobatrachidae	700	67.5	ground	1	0	0	Littlejohn and Main 1959, Tyler and Doughty 2009
Heleioporus_barycragus	Myobatrachidae	200	71.5	ground	1	0	0	Littlejohn and Main 1959, Tyler and Doughty 2009
Heleioporus_inornatus	Myobatrachidae	500	54	ground	1	0	0	Littlejohn and Main 1959, Tyler and Doughty 2009
Heleioporus_psammophilus	Myobatrachidae	1000	47	ground	1	0	0	Littlejohn and Main 1959, Tyler and Doughty 2009
Limnodynastes_convexiusculus	Myobatrachidae	1771	49	ground	1	0	0	Tyler and Doughty 2009
Limnodynastes_dorsalis	Myobatrachidae	719	65	ground	1	0	0	Martin 1972
Limnodynastes_dumerilii	Myobatrachidae	654	61	ground	1	0	0	Martin 1972
Limnodynastes_fletcheri	Myobatrachidae	1345	41.5	ground	1	0	0	Barker et al. 1995, Tyler and Knight 2011
Limnodynastes_interioris	Myobatrachidae	247	80	ground	1	0	0	Martin 1972
Limnodynastes_lignarius	Myobatrachidae	2350	52.5	ground	1	0	0	Davies and Watcon 1994, Tyler et al. 1979
Limnodynastes_peronii	Myobatrachidae	1100	58.5	ground	1	0	0	Martin and Littlejohn 1982, Tyler and Knight 2011
Limnodynastes_salmini	Myobatrachidae	1765	59.5	ground	1	0	0	Davies and Watcon 1994
Limnodynastes_tasmaniensis	Myobatrachidae	1991	39.5	ground	1	0	0	Tyler and Knight 2011
Rana_iberica	Ranidae	721.28	41	water	0	0	1	Goutte et al. 2016
Metacrinia_nichollsi	Myobatrachidae	2865	20	ground	1	0	0	Vertucci et al. 2017
Mixophyes_balbus	Myobatrachidae	660	61.5	ground	1	0	0	Stewart 1998, Tyler and Knight 2011
Mixophyes_coggeri	Myobatrachidae	562	85.1	ground	1	0	0	Hoskin 2010
Mixophyes_fleayi	Myobatrachidae	1232	66.5	ground	1	0	0	Stewart 1998, Tyler and Knight 2011
Mixophyes_schevilli	Myobatrachidae	1051	69.5	ground	1	0	0	Stewart 1998, Tyler and Knight 2011
Myobatrachus_gouldii	Myobatrachidae	1320	34	ground	1	0	0	Roberts 1981, Tyler and Doughty 2009
Neobatrachus_albipes	Myobatrachidae	1266	39.3	ground	1	0	0	Roberts et al. 1991
Neobatrachus_aquilonius	Myobatrachidae	1500	51.3	ground	1	0	0	Tyler et al. 1981
Hylarana_attigua	Ranidae	2968.57	41.3	water	0	0	1	Goutte et al. 2016, Inger et al. 1999
Neobatrachus_fulvus	Myobatrachidae	1530	40	ground	1	0	0	Roberts and Majors 1993, Tyler and Doughty 2009
Neobatrachus_kunapalari	Myobatrachidae	1101	53	ground	1	0	0	Roberts et al. 1991, Tyler and Doughty 2009
Neobatrachus_pelobatoides	Myobatrachidae	816	41	ground	1	0	0	Roberts et al. 1991, Tyler and Doughty 2009
Hylarana_maosonensis	Ranidae	3488.03	41.5	water	0	0	1	Goutte et al. 2016, Inger et al. 1999
Pelophylax_plancyi	Ranidae	1530	41.8	water	0	0	1	Ueda 1994
Hyla_meridionalis	Hylidae	2600	41.9	water	0	0	1	Oliveira et al. 1991, Marquez et al. 2005
Neobatrachus_wilsmorei	Myobatrachidae	1500	58	ground	1	0	0	Littlejohn and Main 1959, Tyler and Doughty 2009
Pleurodema_cinereum	Leptodactylidae	1600	42	water	0	0	1	Duellman and Veloso 1977
Paracrinia_haswelli	Myobatrachidae	2338	32	ground	1	0	0	Barker et al. 1995, Tyler and Knight 2011
Philoria_frosti	Myobatrachidae	1065	44.5	ground	1	0	0	Frogs of Australia (https://frogs.org.au/frogs/), Tyler and Knight 2011
Philoria_kundagungan	Myobatrachidae	2200	25.5	ground	1	0	0	Knowles et al. 2004
Philoria_loveridgei	Myobatrachidae	2000	27.5	ground	1	0	0	Knowles et al. 2004
Philoria_pughi	Myobatrachidae	700	27.5	ground	1	0	0	Knowles et al. 2004
Philoria_richmondensis	Myobatrachidae	500	26	ground	1	0	0	Knowles et al. 2004
Philoria_sphagnicolus	Myobatrachidae	900	29.5	ground	1	0	0	Knowles et al. 2004
Xenopus_petersii	Pipidae	2000	42	water	0	0	1	Vigny 1979
Pseudophryne_bibronii	Myobatrachidae	2640	26	ground	1	0	0	Byrne 2008, Tyler and Knight 2011
Pseudophryne_corroboree	Myobatrachidae	2350	25.5	ground	1	0	0	Pengilley 1971, Tyler and Knight 2011
Pseudophryne_dendyi	Myobatrachidae	2150	26	ground	1	0	0	Pengilley 1971
Pseudophryne_semimarmorata	Myobatrachidae	2350	26.5	ground	1	0	0	Martin and Littlejohn 1982, Tyler and Knight 2011
Rana_pyrenaica	Ranidae	340.82	42	water	0	0	1	Goutte et al. 2016, Serra-Cobo 1993
Taudactylus_acutirostris	Myobatrachidae	3204	24.5	ground	1	0	0	AmphibiaWeb (https://amphibiaweb.org/), Tyler and Knight 2011
Taudactylus_pleione	Myobatrachidae	2800	25.9	ground	1	0	0	Clarke 2006
Taudactylus_rheophilus	Myobatrachidae	3996	25.5	ground	1	0	0	AmphibiaWeb (https://amphibiaweb.org/), Tyler and Knight 2011
Uperoleia_arenicola	Myobatrachidae	3300	20.5	ground	1	0	0	Tyler et al. 1981b, Tyler and Knight 2011
Uperoleia_aspera	Myobatrachidae	2778	26.8	perched	0	1	0	Tyler et al. 1981
Uperoleia_borealis	Myobatrachidae	2600	27	ground	1	0	0	Tyler et al. 1981
Uperoleia_crassa	Myobatrachidae	2356	27	ground	1	0	0	Tyler et al. 1981
Uperoleia_fusca	Myobatrachidae	2700	24	ground	1	0	0	Clulow et al. 2016, Tyler and Knight 2011
Uperoleia_glandulosa	Myobatrachidae	2875	22.5	ground	1	0	0	Davies et al. 1985
Uperoleia_lithomoda	Myobatrachidae	3420	20.1	ground	1	0	0	Young et al. 2005
Uperoleia_minima	Myobatrachidae	3517	19	ground	1	0	0	Tyler et al. 1981, Tyler and Doughty 2009
Uperoleia_rugosa	Myobatrachidae	2054.6	25.2	ground	1	0	0	Davies and Littlejohn 1986
Uperoleia_laevigata	Myobatrachidae	2244.8	24	ground	1	0	0	Davies and Littlejohn 1986
Uperoleia_martini	Myobatrachidae	2112.7	31.5	ground	1	0	0	Davies and Littlejohn 1986
Uperoleia_micra	Myobatrachidae	3347	19.6	ground	1	0	0	Doughty and Roberts 2008
Uperoleia_mimula	Myobatrachidae	2551	24	ground	1	0	0	Stewart 1998, Tyler and Knight 2011
Uperoleia_mjobergii	Myobatrachidae	3272	22.5	ground	1	0	0	Tyler et al. 1981
Uperoleia_stridera	Myobatrachidae	3236.7	22	ground	1	0	0	Catullo et al. 2014
Uperoleia_talpa	Myobatrachidae	2450	33	ground	1	0	0	Tyler et al. 1981, Tyler and Doughty 2009
Uperoleia_trachyderma	Myobatrachidae	3600	22	ground	1	0	0	Tyler et al. 1981, Tyler and Doughty 2009
Uperoleia_tyleri	Myobatrachidae	2107	30	ground	1	0	0	Davies and Littlejohn 1986
Uperoleia_inundata	Myobatrachidae	2785	26.7	ground	1	0	0	Tyler and Davies 1986
Nyctibatrachus_beddomii	Nyctibatrachidae	2200	14.6	ground	1	0	0	Garg et al. 2017, Biju et al. 2007
Nyctibatrachus_humayuni	Nyctibatrachidae	1340	40.9	perched	0	1	0	Willaert et al. 2016, Biju et al. 2011
Nyctibatrachus_major	Nyctibatrachidae	1250	40.15	ground	1	0	0	Kuramoto and Joshy 2001, Biju et al. 2011
Nyctibatrachus_minimus	Nyctibatrachidae	4900	12.3	ground	1	0	0	Garg et al. 2017, Biju et al. 2007
Nyctibatrachus_minor	Nyctibatrachidae	4000	17.4	ground	1	0	0	Garg et al. 2017, Biju et al. 2007
Pseudis_cardosoi	Hylidae	2000	42.2	water	0	0	1	Kwet 2000
Odontophrynus_achalensis	Odontophrynidae	933	44.97	ground	1	0	0	Rosset et al. 2007, Salas and di Tada 1988
Odontophrynus_americanus	Odontophrynidae	1050	41.64	ground	1	0	0	Rosset and Baldo 2014, Rosset 2008
Pelophylax_chosenicus	Ranidae	1560	42.6	water	0	0	1	Ueda 1994
Odontophrynus_carvalhoi	Odontophrynidae	580	61.8	ground	1	0	0	Caramaschi and Napoli 2012
Odontophrynus_cordobae	Odontophrynidae	1015	45.88	ground	1	0	0	Rosset and Baldo 2014, Rosset 2008
Odontophrynus_cultripes	Odontophrynidae	660	62.6	ground	1	0	0	Caramaschi and Napoli 2012
Hylarana_baramica	Ranidae	2105.19	42.8	water	0	0	1	Goutte et al. 2016, Inger et al. 1966
Odontophrynus_maisuma	Odontophrynidae	1167.5	38.36	ground	1	0	0	Rosset and Baldo 2014, Rosset 2008
Odontophrynus_monachus	Odontophrynidae	630	47.8	ground	1	0	0	Caramaschi and Napoli 2012
Hylarana_picturata	Ranidae	2690.09	42.9	water	0	0	1	Goutte et al. 2016
Odontophrynus_salvatori	Odontophrynidae	1572.2	27.3	ground	1	0	0	Bastos et al. 2011, Caramaschi 1996
Proceratophrys_avelinoi	Odontophrynidae	1600	26.54	ground	1	0	0	Kwet and Baldo 2003, Kwet and Faivovich 2001
Proceratophrys_bigibbosa	Odontophrynidae	1050	40.46	ground	1	0	0	Kwet and Faivovich 2001
Proceratophrys_boiei	Odontophrynidae	600	57.9	ground	1	0	0	Heyer et al. 1990
Proceratophrys_brauni	Odontophrynidae	1350	32.2	ground	1	0	0	Kwet and Faivovich 2001
Proceratophrys_caramaschii	Odontophrynidae	860	50.6	ground	1	0	0	Nunes et al. 2015, Cruz et al. 2012
Proceratophrys_carranca	Odontophrynidae	1178	35	ground	1	0	0	Godinho et al. 2013
Proceratophrys_concavitympanum	Odontophrynidae	948.17	45.42	ground	1	0	0	Santana et al. 2010
Proceratophrys_cristiceps	Odontophrynidae	940	46.3	ground	1	0	0	Nunes and Junca 2006, Cruz et al. 2012
Proceratophrys_cururu	Odontophrynidae	900	38.86	ground	1	0	0	Eterovick and Sazima 1998
Proceratophrys_huntingtoni	Odontophrynidae	1250.2	34.68	ground	1	0	0	çvila et al. 2012
Proceratophrys_goyana	Odontophrynidae	1005.9	42.6	ground	1	0	0	Martins and Giaretta 2013
Proceratophrys_melanopogon	Odontophrynidae	1179	40.2	ground	1	0	0	Mangia et al. 2010, Prado and Pombal Jr. 2008
Proceratophrys_moehringi	Odontophrynidae	450	61	ground	1	0	0	Weigoldt and Peixoto 1985, Prado and Pombal Jr 2008
Proceratophrys_moratoi	Odontophrynidae	1440	28.1	ground	1	0	0	Martins and Giaretta 2012
Proceratophrys_palustris	Odontophrynidae	1464	28.3	ground	1	0	0	Martins and Giaretta 2012
Proceratophrys_paviotii	Odontophrynidae	970	46.3	ground	1	0	0	Cruz et al. 2005
Proceratophrys_renalis	Odontophrynidae	760.86	47.8	ground	1	0	0	Santana et al. 2011b, Prado and Pombal 2008
Proceratophrys_rotundipalpebra	Odontophrynidae	1287.9	34.7	ground	1	0	0	Martins and Giaretta 2013
Proceratophrys_sanctaritae	Odontophrynidae	1210	41	ground	1	0	0	Cruz and Napoli 2010
Proceratophrys_vielliardi	Odontophrynidae	1133.8	40.3	ground	1	0	0	Martins and Giaretta 2011
Euphlyctis_cyanophlyctis	Dicroglossidae	1651	43.5	water	0	0	1	Roy and Elepfandt 1993, Khan 1997
Arthroleptides_yakusini	Petropedetidae	1300	73	ground	1	0	0	Channing and Howell 2006
Micrixalus_saxicola	Petropedetidae	4771	25	perched	0	1	0	Preininger et al. 2013, Khrishna and Krishna 2006
Phrynobatrachus_acridoides	Phrynobatrachidae	1795	21	ground	1	0	0	du Preez and Carruthers 2009
Phrynobatrachus_auritus	Phrynobatrachidae	1600	37	ground	1	0	0	Channing and Howell 2006, Boulenger 1900
Phrynobatrachus_bullans	Phrynobatrachidae	1700	23	ground	1	0	0	Pickersgill 2007
Phrynobatrachus_dendrobates	Phrynobatrachidae	3800	31	ground	1	0	0	Channing and Howell 2006
Phrynobatrachus_calcaratus	Phrynobatrachidae	4250	15	ground	1	0	0	Rdel 2000
Phrynobatrachus_francisci	Phrynobatrachidae	3000	18.5	ground	1	0	0	Rdel 2000
Phrynobatrachus_gutturosus	Phrynobatrachidae	1740	15	ground	1	0	0	Rdel 2000
Phrynobatrachus_kakamikro	Phrynobatrachidae	3800	16.2	ground	1	0	0	Schick et al 2010
Phrynobatrachus_keniensis	Phrynobatrachidae	3700	22	ground	1	0	0	Pickersgill 2007
Phrynobatrachus_latifrons	Phrynobatrachidae	2753	17	ground	1	0	0	Rdel 2000
Phrynobatrachus_mababiensis	Phrynobatrachidae	4412	15.5	ground	1	0	0	du Preez and Carruthers 2009
Phrynobatrachus_natalensis	Phrynobatrachidae	2000	28.5	ground	1	0	0	Channing 2001, Pickersgill 2007
Phrynobatrachus_pakenhami	Phrynobatrachidae	2000	27.5	ground	1	0	0	Pickersgill 2007
Phrynobatrachus_pallidus	Phrynobatrachidae	4250	15	ground	1	0	0	Pickersgill 2007
Pleurodema_borellii	Leptodactylidae	1600	44	water	0	0	1	Duellman and Veloso 1977, McLister et al. 1991
Phrynobatrachus_rungwensis	Phrynobatrachidae	3500	18	ground	1	0	0	Pickersgill 2007
Phrynobatrachus_scheffleri	Phrynobatrachidae	5000	15	ground	1	0	0	Pickersgill 2007
Phrynobatrachus_ungujae	Phrynobatrachidae	4400	13	ground	1	0	0	Pickersgill 2007
Phrynobatrachus_ukingensis	Phrynobatrachidae	4100	19	ground	1	0	0	Channing and Howell 2006
Phrynobatrachus_versicolor	Phrynobatrachidae	2300	28	ground	1	0	0	Channing and Howell 2006
Neobatrachus_sudelli	Myobatrachidae	1500	44	water	0	0	1	Roberts 1997, Tyler and Knight 2011
Notaden_melanoscaphus	Myobatrachidae	447	44	water	0	0	1	Tyler and Doughty 2009
Xenopus_wittei	Pipidae	1500	44	water	0	0	1	Vigny 1979
Xenopus_ruwenzoriensis	Pipidae	1500	44	water	0	0	1	Channing and Howell 2006
Neobatrachus_centralis	Myobatrachidae	1000	45	water	0	0	1	Littlejohn and Main 1959
Pipa_carvalhoi	Pipidae	4100	45	water	0	0	1	Weygoldt 1976, Haddad et al. 2013
Pseudis_bolbodactyla	Hylidae	1936.8	45.6	water	0	0	1	Vaz-Silva et al. 2007
Hypsiboas_riojanus	Hylidae	2000	46.5	water	0	0	1	Duellman et al. 1997
Xenopus_victorianus	Pipidae	2150	47	water	0	0	1	Vigny 1979
Pelophylax_porosus	Ranidae	1480	47	water	0	0	1	Ueda 1994
Rana_sylvatica	Ranidae	1532.98	47.1	water	0	0	1	Goutte et al. 2016, Leclair et al. 2000
Pipa_aspera	Pipidae	3725	48	water	0	0	1	Lescure and Marty 2000
Babina_adenopleura	Ranidae	1019.6	48.5	water	0	0	1	Goutte et al. 2016, Chuaynkern et al. 2010
Pleurodema_brachyops	Leptodactylidae	700	49	water	0	0	1	Duellman and Veloso 1977
Odontophrynus_occidentalis	Odontophrynidae	821	49.56	water	0	0	1	Rosset et al. 2007, Salas and di Tada 1988
Pelophylax_lessonae	Ranidae	2270.11	50	water	0	0	1	Goutte et al. 2016, Duguet and Malki 2003
Rana_boylii	Ranidae	1100.05	50	water	0	0	1	Goutte et al. 2016, Wheeler and Welsh 2008
Rhinophrynus_dorsalis	Rhinophrynidae	500	50	water	0	0	1	Elliot et al. 2009, Dodd 2013
Babina_pleuraden	Ranidae	1142.94	50.5	water	0	0	1	Goutte et al. 2016, Chuaynkern et al. 2010
Hildebrandtia_macrotympanum	Ptychadenidae	620	55	ground	1	0	0	Channing and Howell 2006, Boulenger 1912
Hildebrandtia_ornata	Ptychadenidae	692	52	ground	1	0	0	du Preez and Carruthers 2009
Spea_intermontana	Scaphiopodidae	1158	51	water	0	0	1	Elliot et al. 2009, Dodd 2013
Ptychadena_bibroni	Ptychadenidae	2700	39	ground	1	0	0	Rdel 2000
Ptychadena_bunoderma	Ptychadenidae	2100	45	ground	1	0	0	Channing 2001
Ptychadena_chrysogaster	Ptychadenidae	1600	40	ground	1	0	0	Pickersgill 2007
Ptychadena_grandisonae	Ptychadenidae	2700	44	ground	1	0	0	Channing 2001
Ptychadena_guibei	Ptychadenidae	1800	29	ground	1	0	0	Channing 2001
Ptychadena_mahnerti	Ptychadenidae	3100	42	ground	1	0	0	Channing and Howell 2006
Ptychadena_mapacha	Ptychadenidae	1600	31	ground	1	0	0	Channing 2001
Ptychadena_mascareniensis	Ptychadenidae	2555	40	ground	1	0	0	Channing 2001, du Preez and Carruthers 2009
Ptychadena_mossambica	Ptychadenidae	2580	36	ground	1	0	0	du Preez and Carruthers 2009
Ptychadena_oxyrhynchus	Ptychadenidae	1250	48	ground	1	0	0	Channing 2001, Pickersgill 2007
Hylarana_nigrovittata	Ranidae	2210.75	51.5	water	0	0	1	Goutte et al. 2016, Inger et al. 1999
Amietia_fuscigula	Pyxicephalidae	1209.2	51.6	water	0	0	1	Channing and Baptista 2013
Pseudis_paradoxa	Hylidae	2711	51.9	water	0	0	1	Bosh et al. 1996, Garda et al. 2010
Ptychadena_subpunctata	Ptychadenidae	2506	47	ground	1	0	0	du Preez and Carruthers 2009
Ptychadena_taenioscelis	Ptychadenidae	3363	27	ground	1	0	0	du Preez and Carruthers 2009
Ptychadena_tellinii	Ptychadenidae	2159	34.5	ground	1	0	0	Rdel 2000
Ptychadena_tournieri	Ptychadenidae	4300	34	ground	1	0	0	Rdel 2000
Ptychadena_trinodis	Ptychadenidae	1217	51	ground	1	0	0	Rdel 2000
Ptychadena_upembae	Ptychadenidae	2550	44	ground	1	0	0	Channing 2001
Ptychadena_uzungwensis	Ptychadenidae	3679	33	ground	1	0	0	du Preez and Carruthers 2009
Euphlyctis_hexadactylus	Dicroglossidae	2430	52	water	0	0	1	Kuramoto and Joshy 2009, Daniel 2002
Hylarana_darlingi	Ranidae	550	52	water	0	0	1	Channing 2001, Pickersgill 2007
Pelophylax_perezi	Ranidae	2282.63	52	water	0	0	1	Goutte et al. 2016, Monnet and Cherry 2002
Spea_bombifrons	Scaphiopodidae	1466	52.7	water	0	0	1	Elliot et al. 2009, Dodd 2013
Spea_multiplicata	Scaphiopodidae	1295	52.8	water	0	0	1	Elliot et al. 2009, Dodd 2013
Xenopus_clivii	Pipidae	2350	53	water	0	0	1	Tobias et al. 2011
Anhydrophryne_hewitti	Pyxicephalidae	2111	22	ground	1	0	0	du Preez and Carruthers 2009
Anhydrophryne_ngongoniensis	Pyxicephalidae	4861	13	ground	1	0	0	du Preez and Carruthers 2009
Anhydrophryne_rattrayi	Pyxicephalidae	3203	13	ground	1	0	0	du Preez and Carruthers 2009
Arthroleptella_bicolor	Pyxicephalidae	4307	19	ground	1	0	0	du Preez and Carruthers 2009
Arthroleptella_drewesii	Pyxicephalidae	4000	14.6	ground	1	0	0	Channing et al. 1994
Arthroleptella_landdrosia	Pyxicephalidae	4400	13.5	ground	1	0	0	Channing 2001, du Preez and Carruthers 2009
Arthroleptella_lightfooti	Pyxicephalidae	3754	19.5	ground	1	0	0	Turner and Channing 2008, du Preez and Carruthers 2009
Arthroleptella_rugosa	Pyxicephalidae	3594	13.17	ground	1	0	0	Turner and Channing 2008
Arthroleptella_subvoce	Pyxicephalidae	4427	12.21	ground	1	0	0	Turner et al. 2004
Arthroleptella_villiersi	Pyxicephalidae	3863	19	ground	1	0	0	Turner and Channing 2008, du Preez and Carruthers 2009
Aubria_masako	Pyxicephalidae	250	75	ground	1	0	0	Channing 2001
Cacosternum_boettgeri	Pyxicephalidae	4500	14.5	ground	1	0	0	Channing et al. 2013, du Preez and Carruthers 2009
Cacosternum_capense	Pyxicephalidae	2300	25	ground	1	0	0	Channing 2001, du Preez and Carruthers 2009
Cacosternum_karooicum	Pyxicephalidae	2565	19	ground	1	0	0	du Preez and Carruthers 2009
Cacosternum_kinangopensis	Pyxicephalidae	4400	18.8	ground	1	0	0	Channing and Schimtz 2008
Cacosternum_namaquense	Pyxicephalidae	2500	15	ground	1	0	0	Channing 2001, du Preez and Carruthers 2009
Cacosternum_nanogularum	Pyxicephalidae	3020	19.7	ground	1	0	0	Channing et al. 2013
Cacosternum_nanum	Pyxicephalidae	3990	15	ground	1	0	0	Channing et al. 2013, du Preez and Carruthers 2009
Cacosternum_parvum	Pyxicephalidae	4312	10	ground	1	0	0	du Preez and Carruthers 2009
Cacosternum_platys	Pyxicephalidae	3682	13	ground	1	0	0	du Preez and Carruthers 2009
Cacosternum_plimptoni	Pyxicephalidae	4420	18	ground	1	0	0	Channing et al. 2005b
Cacosternum_striatum	Pyxicephalidae	5630	13.5	ground	1	0	0	du Preez and Carruthers 2009
Microbatrachella_capensis	Pyxicephalidae	4217	11.5	perched	0	1	0	du Preez and Carruthers 2009
Natalobatrachus_bonebergi	Pyxicephalidae	3600	25	perched	0	1	0	Channing 2001
Poyntonia_paludicola	Pyxicephalidae	2165	22	ground	1	0	0	du Preez and Carruthers 2009
Rana_luteiventris	Ranidae	609	53	water	0	0	1	Elliot et al. 2009, Dodd 2013
Rana_septentrionalis	Ranidae	650	53	water	0	0	1	Elliot et al. 2009, Dodd 2013
Strongylopus_bonaespei	Pyxicephalidae	2478	26	ground	1	0	0	du Preez and Carruthers 2009
Strongylopus_fasciatus	Pyxicephalidae	3238	30	ground	1	0	0	Channing 2001, du Preez and Carruthers 2009
Strongylopus_fuelleborni	Pyxicephalidae	2800	35	ground	1	0	0	Channing 2001
Strongylopus_grayii	Pyxicephalidae	2300	29	ground	1	0	0	Channing 2001
Strongylopus_hymenopus	Pyxicephalidae	1139	55	ground	1	0	0	Channing 2001
Strongylopus_kitumbeine	Pyxicephalidae	2700	37	ground	1	0	0	Channing and Howell 2006
Strongylopus_rhodesianus	Pyxicephalidae	3200	30	ground	1	0	0	Channing 2001, du Preez and Carruthers 2009
Strongylopus_springbokensis	Pyxicephalidae	2409	26	ground	1	0	0	Channing 2001, du Preez and Carruthers 2009
Strongylopus_wageri	Pyxicephalidae	2024	39	ground	1	0	0	Channing 2001, du Preez and Carruthers 2009
Tomopterna_cryptotis	Pyxicephalidae	3450	37.5	ground	1	0	0	Channing and Bogart 1996
Tomopterna_delalandii	Pyxicephalidae	2000	40.5	ground	1	0	0	Channing and Bogart 1996
Tomopterna_krugerensis	Pyxicephalidae	2500	41.3	ground	1	0	0	Passmore and Carruthers 1975
Tomopterna_gallmanni	Pyxicephalidae	1960	43.8	ground	1	0	0	Wasong and Channing 2013
Tomopterna_damarensis	Pyxicephalidae	2430	39.66	ground	1	0	0	Dawood and Channing 2002
Tomopterna_wambensis	Pyxicephalidae	2253	37.5	ground	1	0	0	Wasong and Channing 2013
Tomopterna_luganga	Pyxicephalidae	1100	41.5	ground	1	0	0	Channing et al. 2004
Tomopterna_marmorata	Pyxicephalidae	1253	37	ground	1	0	0	Channing 2001, du Preez and Carruthers 2009
Tomopterna_natalensis	Pyxicephalidae	1500	29	ground	1	0	0	Channing 2001, Pickersgill 2007
Tomopterna_tandyi	Pyxicephalidae	2600	37.5	ground	1	0	0	Channing and Bogart 1996
Tomopterna_tuberculosa	Pyxicephalidae	2600	30	ground	1	0	0	Channing 2001, du Preez and Carruthers 2009
Amolops_chunganensis	Ranidae	3900.25	36.4	perched	0	1	0	Goutte et al. 2016
Amolops_cucae	Ranidae	3808.61	42.2	perched	0	1	0	Goutte et al. 2016, Bain et al. 2006
Amolops_larutensis	Ranidae	5440	25	perched	0	1	0	Matsui et al. 1993, Van Kampen 1923
Amolops_marmoratus	Ranidae	2260	40	perched	0	1	0	Schleich and Kstle 2002
Amolops_panhai	Ranidae	6500	32.6	perched	0	1	0	Matsui and Nabhitabhata 2006
Amolops_torrentis	Ranidae	4822.85	28.9	perched	0	1	0	Goutte et al. 2016
Amolops_wuyiensis	Ranidae	2371.45	41	perched	0	1	0	Goutte et al. 2016, Fei 1999
Rana_virgatipes	Ranidae	2020	53	water	0	0	1	Elliot et al. 2009, Dodd 2013
Spea_hammondii	Scaphiopodidae	1328	53.2	water	0	0	1	Elliot et al. 2009, Dodd 2013
Babina_daunchina	Ranidae	1100.55	44.7	ground	1	0	0	Goutte et al. 2016
Rana_onca	Ranidae	625	53.5	water	0	0	1	Elliot et al. 2009, Dodd 2013
Clinotarsus_curtipes	Ranidae	1088.62	46.2	ground	1	0	0	Goutte et al. 2016, Krishna and Krishna 2005
Huia_masonii	Ranidae	9659.21	36.7	perched	0	1	0	Goutte et al. 2016
Huia_cavitympanum	Ranidae	16591.23	41.4	perched	0	1	0	Goutte et al. 2016
Amietia_quecketti	Pyxicephalidae	1647.4	53.6	water	0	0	1	Channing and Baptista 2013
Rana_palustris	Ranidae	1032	54.5	water	0	0	1	Elliot et al. 2009, Dodd 2013
Rana_yavapaiensis	Ranidae	706	54.7	water	0	0	1	Elliot et al. 2009, Dodd 2013
Discoglossus_montalentii	Alytidae	1200	54.9	water	0	0	1	Glaw and Vences 1991, Capula and Corti 1993
Rana_dalmatina	Ranidae	744.95	55	water	0	0	1	Goutte et al. 2016, Duguet and Malki 2003
Odontophrynus_lavillai	Odontophrynidae	790.2	55.5	water	0	0	1	Rosset and Baldo 2014
Rana_pretiosa	Ranidae	686	56.5	water	0	0	1	Elliot et al. 2009, Dodd 2013
Neobatrachus_pictus	Myobatrachidae	1300	57	water	0	0	1	Roberts 1997, Tyler and Knight 2011
Rana_cascadae	Ranidae	834	57	water	0	0	1	Elliot et al. 2009, Dodd 2013
Hylarana_laterimaculata	Ranidae	3244.9	40	ground	1	0	0	Leong et al. 2003
Hylarana_luctuosa	Ranidae	2500	49	ground	1	0	0	Zainudin et al. 2010, Malkmus et al. 2002
Hylorina_sylvatica	Batrachylidae	1358	57.1	water	0	0	1	Penna and Sols 1998
Hylarana_mortenseni	Ranidae	1000.4	57.2	water	0	0	1	Goutte et al. 2016
Odontophrynus_barrioi	Odontophrynidae	641	57.21	water	0	0	1	Rosset et al. 2007
Scaphiopus_holbrookii	Scaphiopodidae	1405	58.3	water	0	0	1	Elliot et al. 2009, Dodd 2013
Hylarana_daemeli	Ranidae	2174.88	58.5	water	0	0	1	Goutte et al. 2016, Kraus and Allison 2007
Anaxyrus_californicus	Bufonidae	1537	59	water	0	0	1	Elliot et al. 2009, Dodd 2013
Rana_aurora	Ranidae	686	59	water	0	0	1	Elliot et al. 2009, Dodd 2013
Hylarana_temporalis	Ranidae	2830	50.6	ground	1	0	0	Kuramoto and Joshy 2001, Inger et al. 1984
Meristogenys_orphnocnemis	Ranidae	7088.94	36	ground	1	0	0	Goutte et al. 2016
Meristogenys_amoropalamus	Ranidae	8437.51	36.2	ground	1	0	0	Goutte et al. 2016
Meristogenys_jerboa	Ranidae	8358.8	36.4	ground	1	0	0	Goutte et al. 2016
Meristogenys_kinabaluensis	Ranidae	4849.47	63.9	ground	1	0	0	Goutte et al. 2016, Inger et al. 1966
Odorrana_amamiensis	Ranidae	2158.5	64.5	ground	1	0	0	Matsui 1994
Odorrana_grahami	Ranidae	991.65	76	ground	1	0	0	Goutte et al. 2016, Fei 1999
Odorrana_graminea	Ranidae	7503.55	46	ground	1	0	0	Goutte et al. 2016
Odorrana_hosii	Ranidae	6482.56	63.2	ground	1	0	0	Goutte et al. 2016
Odorrana_livida	Ranidae	1500	47	ground	1	0	0	Heyer 1971, Ao et al. 2003
Odorrana_morafkai	Ranidae	3848.78	43.2	ground	1	0	0	Goutte et al. 2016
Odorrana_schmackeri	Ranidae	5022.28	43.3	ground	1	0	0	Goutte et al. 2016
Odorrana_supranarina	Ranidae	1839.5	68.4	ground	1	0	0	Matsui 1994
Odorrana_tormota	Ranidae	7000	32.5	ground	1	0	0	Feng et al. 2002
Odorrana_utsunomiyaorum	Ranidae	2326	43.72	ground	1	0	0	Matsui 1994
Odorrana_yizhangensis	Ranidae	5501.06	52.5	ground	1	0	0	Goutte et al. 2016
Anaxyrus_exsul	Bufonidae	1187	59.5	water	0	0	1	Elliot et al. 2009, Dodd 2013
Amietia_poyntoni	Pyxicephalidae	1337.8	59.65	water	0	0	1	Channing and Baptista 2013
Xenopus_borealis	Pipidae	1200	60	water	0	0	1	Channing and Howell 2006
Amietia_angolensis	Pyxicephalidae	1465.2	60.1	water	0	0	1	Channing and Baptista 2013
Xenopus_muelleri	Pipidae	1100	60.33	water	0	0	1	Vigny 1979
Hyla_gratiosa	Hylidae	439	60.5	water	0	0	1	Elliot et al. 2009, Dodd 2013
Rana_temporaria	Ranidae	491.95	61.1	water	0	0	1	Goutte et al. 2016, Monnet and Cherry 2002
Pelophylax_fukienensis	Ranidae	980	61.8	water	0	0	1	Ueda 1994
Euphlyctis_ehrenbergii	Dicroglossidae	937	63	water	0	0	1	Roy and Elepfandt 1993, Khan 1997
Litoria_aurea	Hylidae	1205	63	water	0	0	1	Thomson et al. 1996, Tyler and Knight 2011
Hylarana_galamensis	Ranidae	2411	63	water	0	0	1	du Preez and Carruthers 2009
Rana_pipiens	Ranidae	1100	63.3	water	0	0	1	Elliot et al. 2009, Dodd 2013
Pelophylax_nigromaculatus	Ranidae	665.95	63.5	water	0	0	1	Goutte et al. 2016
Scaphiopus_hurterii	Scaphiopodidae	1629	63.5	water	0	0	1	Elliot et al. 2009
Rana_chiricahuensis	Ranidae	900	64.3	water	0	0	1	Elliot et al. 2009, Dodd 2013
[truncated: 177 more rows]
