# Supplementary material for: Allometric escape from acoustic constraints is rare for frog calls
Source: Ecol Evol. 2020 Mar 7;10(8):3686–95. doi: 10.1002/ece3.6155 (PMC7160179; doi:10.1002/ece3.6155)
Supplement: Supplementary file 4 — Appendix S4 [file ECE3-10-3686-s004.R]

## CODE TO INVESTIGATE SHIFTS IN SCALLING RELATIONSHIP OF
## SOUND FREQUENCY, BODY SIZE, AND CALLING SITE IN FROGS

# below is a list of packages to check and install
#
pkgs <- c("phytools", "pez", "treeplyr", "denstrip", "devtools", "ratematrix", "geiger", "nlme",  "BayesVarSel", "jpeg", "plyr", "picante", "EBImage", "devtools") 
#
#check and install libraries
# script to install needed packages for R Windows
#  -- set CRAN mirror locally
#setInternet2() # this sets an alternative internet. good for proxy if stupid intenet blocking is done
local({r <- getOption("repos")
r["CRAN"] <- "http://cran.rstudio.com"
options(repos=r)
})


pkgTest <- function(x)
{
  if (!require(x,character.only = TRUE))
  {
    install.packages(x,dep=TRUE)
    if(!require(x,character.only = TRUE)) stop("Package not found")
  }
}

lapply(pkgs, pkgTest)

#Or users can install from github
require(devtools)
install_github("uyedaj/bayou", ref="dev")

#load packages
require(bayou)
require(pez)
require(treeplyr)
library(geiger)
library(ape)
library(nlme)
library(phytools)
library(BayesVarSel)
library(png)
library(phangorn)

load("Tonini_Data_S4_acoustic_allometric_scaling.RData") #this RData has results of the code below

#set up working directory
setwd("path_to_my_folder") #do not need to run this line if the Rscript in the same folder as required files: phylogenies, trait matrix, and .RData

#load trait data
frog_calls <- read.csv("Tonini_Data_S1.csv", row.names=1, header=TRUE, check.names = FALSE) #data matrix
head(frog_calls)

#load phylogenies and prepared for analyses
amph_tr <-read.tree("amph_shl_new_Posterior_7238.1.tre") #amphibian PASTIS phylogeny
amph_tr_dto <- read.tree("amph_shl_new_Consensus_4061.tre") #amphibian Data-only phylogeny

frog_tr <- drop.tip(amph_tr, setdiff(amph_tr$tip.label, rownames(frog_calls))) #anuran PASTIS phylogeny
frog_tr <- nnls.tree(cophenetic(frog_tr), frog_tr, rooted=TRUE)
frog_tr_dto <- drop.tip(amph_tr_dto, setdiff(amph_tr_dto$tip.label, rownames(frog_calls))) #anuran Data-only phylogeny
frog_tr_dto <- nnls.tree(cophenetic(frog_tr_dto), frog_tr_dto, rooted=TRUE)

#trim trait matrix to include only species present in the data-only phylogeny
frog_calls_dto <- frog_calls[match(frog_tr_dto$tip.label, rownames(frog_calls)),]

#####################################
# preprare files for PGLS analyses
#####################################

#PASTIS
pglsData <- as.data.frame(cbind(log(frog_calls$df),log(frog_calls$svl), as.factor(frog_calls$sit)))
colnames(pglsData)<-c("df","svl","sit")
rownames(pglsData)<-rownames(frog_calls)
pglsData <- cbind(pglsData, "family"=frog_calls[,1])
pglsData <- pglsData[frog_tr$tip.label, ] #order the data according to the tips
head(pglsData)

write.csv(pglsData, "Figure_1.csv")

#DATA-ONLY 
pglsData_dto <- as.data.frame(cbind(log(frog_calls_dto$df),log(frog_calls_dto$svl), as.factor(frog_calls_dto$sit)))
colnames(pglsData_dto)<-c("df","svl","sit")
rownames(pglsData_dto)<-rownames(frog_calls_dto)
pglsData_dto <- cbind(pglsData_dto, "family"=frog_calls_dto[,1])
pglsData_dto <- pglsData_dto[frog_tr_dto$tip.label, ] #order the data according to the tips
head(pglsData_dto)

write.csv(pglsData_dto, "SI_Figure_5.csv")

#explore the data
bufonids<-pglsData[which(pglsData[,4]=="Bufonidae"), ]
odontophrynids<-pglsData[which(pglsData[,4]=="Odontophrynidae"), ]
leptodactilids <-pglsData[which(pglsData[,4]=="Leptodactylidae"), ]
centrolenids<-pglsData[which(pglsData[,4]=="Centrolenidae"), ]
allophrynids<-pglsData[which(pglsData[,4]=="Allophrynidae"), ]
hylids<-pglsData[which(pglsData[,4]=="Hylidae"), ]
hylodids<-pglsData[which(pglsData[,4]=="Hylodidae"), ]
alsodids<-pglsData[which(pglsData[,4]=="Alsodidae"), ]
batrachylids<-pglsData[which(pglsData[,4]=="Batrachylidae"), ]
cycloramphids<-pglsData[which(pglsData[,4]=="Cycloramphidae"), ]
rhinodermatids<-pglsData[which(pglsData[,4]=="Rhinodermatidae"), ]
ceratophryids<-pglsData[which(pglsData[,4]=="Ceratophryidae"), ]
strabomantids<-pglsData[which(pglsData[,4]=="Strabomantidae"), ]
craugastorids<-pglsData[which(pglsData[,4]=="Craugastoridae"), ]
eleutherodactylids<-pglsData[which(pglsData[,4]=="Eleutherodactylidae"), ]
brachycephalids<-pglsData[which(pglsData[,4]=="Brachycephalidae"), ]
hemiphractids<-pglsData[which(pglsData[,4]=="Hemiphractidae"), ]
dendrobatids<-pglsData[which(pglsData[,4]=="Dendrobatidae"), ]
myobatrachids<-pglsData[which(pglsData[,4]=="Myobatrachidae"), ]
calyptocephalellids<-pglsData[which(pglsData[,4]=="Calyptocephalellidae"), ]
rhacophorids<-pglsData[which(pglsData[,4]=="Rhacophoridae"), ]
mantellids<-pglsData[which(pglsData[,4]=="Mantellidae"), ]
ranids<-pglsData[which(pglsData[,4]=="Ranidae"), ]
dicroglossids<-pglsData[which(pglsData[,4]=="Dicroglossidae"), ]
ranixalids<-pglsData[which(pglsData[,4]=="Ranixalidae"), ]
nyctibatrachids<-pglsData[which(pglsData[,4]=="Nyctibatrachidae"), ]
pyxicephalids<-pglsData[which(pglsData[,4]=="Pyxicephalids"), ]
petropedetids<-pglsData[which(pglsData[,4]=="Petropedetidae"), ]
phrynobatrachids<-pglsData[which(pglsData[,4]=="Phrynobatrachidae"), ]
ptychadenids<-pglsData[which(pglsData[,4]=="Ptychadenidae"), ]
microhylids<-pglsData[which(pglsData[,4]=="Microhylidae"), ]
hyperoliids<-pglsData[which(pglsData[,4]=="Hyperoliidae"), ]
arthroleptids<-pglsData[which(pglsData[,4]=="Arthroleptidae"), ]
brevicipitids<-pglsData[which(pglsData[,4]=="Brevicipitidae"), ]
hemisotids<-pglsData[which(pglsData[,4]=="Hemisotidae"), ]
heleophrynids<-pglsData[which(pglsData[,4]=="Heleophrynidae"), ]
megophryids<-pglsData[which(pglsData[,4]=="Megophryidae"), ]
pelobatids<-pglsData[which(pglsData[,4]=="Pelobatidae"), ]
scaphiopodids<-pglsData[which(pglsData[,4]=="Scaphiopodidae"), ]
pipids<-pglsData[which(pglsData[,4]=="Pipidae"), ]
rhinophrynids<-pglsData[which(pglsData[,4]=="Rhinophrynidae"), ]
alytids<-pglsData[which(pglsData[,4]=="Alytidae"), ]

## by family
df_limit<-range(pglsData$df)
svl_limit<-range(pglsData$svl)

plot(bufonids$df ~ bufonids$svl, ylab = "Ln[DF]", xlab = "Ln[body_size]", pch = 19, xlim=svl_limit, ylim=df_limit, main = "", col = "gray0")
abline(lm(bufonids$df ~ bufonids$svl), col="gray0")
points(odontophrynids$df ~ odontophrynids$svl, pch = 19, col = "gray19")
abline(lm(odontophrynids$df ~ odontophrynids$svl), col = "gray19")
points(leptodactilids$df ~ leptodactilids$svl, pch = 19, col = "gray30")
abline(lm(leptodactilids$df ~ leptodactilids$svl), col = "gray30")
points(centrolenids$df ~ centrolenids$svl, pch = 19, col = "gray31")
abline(lm(centrolenids$df ~ centrolenids$svl), col = "gray31")
points(allophrynids$df ~ allophrynids$svl, pch = 19, col = "gray37")
#abline(lm(allophrynids$df ~ allophrynids$svl))
points(hylids$df ~ hylids$svl, pch = 19, col = "gray44")
abline(lm(hylids$df ~ hylids$svl), col = "gray44")
points(alsodids$df ~ alsodids$svl, pch = 19, col = "gray75")
abline(lm(alsodids$df ~ alsodids$svl), col = "gray55")
points(batrachylids$df ~ batrachylids$svl, pch = 19, col = "gray60")
abline(lm(batrachylids$df ~ batrachylids$svl), col = "gray60")
points(cycloramphids$df ~ cycloramphids$svl, pch = 19, col = "gray65")
abline(lm(cycloramphids$df ~ cycloramphids$svl), col = "gray65")
points(rhinodermatids$df ~ rhinodermatids$svl, pch = 19, col = "gray70")
abline(lm(rhinodermatids$df ~ rhinodermatids$svl), col = "gray70")
points(ceratophryids$df ~ ceratophryids$svl, pch = 19, col = "gray75")
abline(lm(ceratophryids$df ~ ceratophryids$svl), col = "gray75")
points(strabomantids$df ~ strabomantids$svl, pch = 19, col = "black")
abline(lm(strabomantids$df ~ strabomantids$svl))
points(craugastorids$df ~ craugastorids$svl, pch = 19, col = "black")
abline(lm(craugastorids$df ~ craugastorids$svl))
points(eleutherodactylids$df ~ eleutherodactylids$svl, pch = 19, col = "black")
abline(lm(eleutherodactylids$df ~ eleutherodactylids$svl))
points(brachycephalids$df ~ brachycephalids$svl, pch = 19, col = "black")
abline(lm(brachycephalids$df ~ brachycephalids$svl))
points(hemiphractids$df ~ hemiphractids$svl, pch = 19, col = "black")
abline(lm(hemiphractids$df ~ hemiphractids$svl))
points(dendrobatids$df ~ dendrobatids$svl, pch = 19, col = "black")
abline(lm(dendrobatids$df ~ dendrobatids$svl))
points(myobatrachids$df ~ myobatrachids$svl, pch = 19, col = "black")
abline(lm(myobatrachids$df ~ myobatrachids$svl))
points(calyptocephalellids$df ~ calyptocephalellids$svl, pch = 19, col = "black")
#abline(lm(calyptocephalellids$df ~ calyptocephalellids$svl))
points(rhacophorids$df ~ rhacophorids$svl, pch = 19, col = "black")
abline(lm(rhacophorids$df ~ rhacophorids$svl))
points(mantellids$df ~ mantellids$svl, pch = 19, col = "black")
abline(lm(mantellids$df ~ mantellids$svl))
points(ranids$df ~ ranids$svl, pch = 19, col = "black")
abline(lm(ranids$df ~ ranids$svl))
points(dicroglossids$df ~ dicroglossids$svl, pch = 19, col = "black")
abline(lm(dicroglossids$df ~ dicroglossids$svl))
points(ranixalids$df ~ ranixalids$svl, pch = 19, col = "black")
abline(lm(ranixalids$df ~ ranixalids$svl))
points(nyctibatrachids$df ~ nyctibatrachids$svl, pch = 19, col = "black")
abline(lm(nyctibatrachids$df ~ nyctibatrachids$svl))
points(pyxicephalids$df ~ pyxicephalids$svl, pch = 19, col = "black")
abline(lm(pyxicephalids$df ~ pyxicephalids$svl))
points(pyxicephalids$df ~ pyxicephalids$svl, pch = 19, col = "black")
abline(lm(pyxicephalids$df ~ pyxicephalids$svl))
points(petropedetids$df ~ petropedetids$svl, pch = 19, col = "black")
abline(lm(petropedetids$df ~ petropedetids$svl))
points(phrynobatrachids$df ~ phrynobatrachids$svl, pch = 19, col = "black")
abline(lm(phrynobatrachids$df ~ phrynobatrachids$svl))
points(ptychadenids$df ~ ptychadenids$svl, pch = 19, col = "black")
abline(lm(ptychadenids$df ~ ptychadenids$svl))
points(microhylids$df ~ microhylids$svl, pch = 19, col = "black")
abline(lm(microhylids$df ~ microhylids$svl))
points(hyperoliids$df ~ hyperoliids$svl, pch = 19, col = "black")
abline(lm(hyperoliids$df ~ hyperoliids$svl))
points(arthroleptids$df ~ arthroleptids$svl, pch = 19, col = "black")
abline(lm(arthroleptids$df ~ arthroleptids$svl))
points(brevicipitids$df ~ brevicipitids$svl, pch = 19, col = "black")
abline(lm(brevicipitids$df ~ brevicipitids$svl))
points(hemisotids$df ~ hemisotids$svl, pch = 19, col = "black")
abline(lm(hemisotids$df ~ hemisotids$svl))
points(heleophrynids$df ~ heleophrynids$svl, pch = 19, col = "black")
abline(lm(heleophrynids$df ~ heleophrynids$svl))
points(megophryids$df ~ megophryids$svl, pch = 19, col = "black")
abline(lm(megophryids$df ~ megophryids$svl))
points(pelobatids$df ~ pelobatids$svl, pch = 19, col = "black")
#abline(lm(pelobatids$df ~ pelobatids$svl))
points(scaphiopodids$df ~ scaphiopodids$svl, pch = 19, col = "black")
abline(lm(scaphiopodids$df ~ scaphiopodids$svl))
points(pipids$df ~ pipids$svl, pch = 19, col = "black")
abline(lm(pipids$df ~ pipids$svl))
points(rhinophrynids$df ~ rhinophrynids$svl, pch = 19, col = "black")
#abline(lm(rhinophrynids$df ~ rhinophrynids$svl))
points(alytids$df ~ alytids$svl, pch = 19, col = "black")
abline(lm(alytids$df ~ alytids$svl))
abline(a = coef(pglsModel1)[1], b = coef(pglsModel1)[2], lwd = 3, col = "red", lty = 2) # DF ~ SVL

dev.off()

######################
#  PGLS MODELS
######################

## PASTIS

# Model 1: dominant_frequency ~ snouth_vent_length
pglsModel1 <- gls(df ~ svl, correlation = corBrownian(phy = frog_tr), data = pglsData, method = "ML")
summary(pglsModel1)

# Model 2: dominant_frequency ~ snouth_vent_length + calling_site
pglsModel2 <- gls(df ~ svl + sit, correlation = corBrownian(phy = frog_tr), data = pglsData, method = "ML")
summary(pglsModel2)

# Model 3: dominant_frequency ~ snouth_vent_length + calling_site + snouth_vent_length * calling_site
pglsModel3 <- gls(df ~ svl + sit + svl * sit, correlation = corBrownian(phy = frog_tr), data = pglsData, method = "ML")
summary(pglsModel3)

#compare models
anova(pglsModel1, pglsModel2, pglsModel3)

## DATA-ONLY

# Model 1: dominant_frequency ~ snouth_vent_length
pglsModel1_dto <- gls(df ~ svl, correlation = corBrownian(phy = frog_tr_dto), data = pglsData_dto, method = "ML")
summary(pglsModel1_dto)

# Model 2: dominant_frequency ~ snouth_vent_length + calling_site
pglsModel2_dto <- gls(df ~ svl + sit, correlation = corBrownian(phy = frog_tr_dto), data = pglsData_dto, method = "ML")
summary(pglsModel2_dto)

# Model 3: dominant_frequency ~ snouth_vent_length + calling_site + snouth_vent_length * calling_site
pglsModel3_dto <- gls(df ~ svl + sit + svl * sit, correlation = corBrownian(phy = frog_tr_dto), data = pglsData_dto, method = "ML")
summary(pglsModel3_dto)

#compare models
anova(pglsModel1_dto, pglsModel2_dto, pglsModel3_dto)

#########################
# LINEAR MODELS
#########################

## PASTIS

# Model 1: dominant_frequency ~ snouth_vent_length
lmModel1 <- lm(df ~ svl, data = pglsData)
summary(lmModel1)
deviance(lmModel1)

# Model 2: dominant_frequency ~ snouth_vent_length + calling_site
lmModel2 <- lm(df ~ svl + sit, data = pglsData)
summary(lmModel2)
deviance(lmModel2)

# Model 3: dominant_frequency ~ snouth_vent_length + calling_site + snouth_vent_length * calling_site
lmModel3 <- lm(df ~ svl + sit + svl * sit, data = pglsData)
summary(lmModel3)
deviance(lmModel3)

#compare models
anova(lmModel1, lmModel2, lmModel3)

## DATA-ONLY 

# Model 1: dominant_frequency ~ snouth_vent_length
lmModel1_dto <- lm(df ~ svl, data = pglsData_dto)
summary(lmModel1_dto)

# Model 2: dominant_frequency ~ snouth_vent_length + calling_site
lmModel2_dto <- lm(df ~ svl + sit, data = pglsData_dto)
summary(lmModel2_dto)

# Model 3: dominant_frequency ~ snouth_vent_length + calling_site + snouth_vent_length * calling_site
lmModel3_dto <- lm(df ~ svl + sit + svl * sit, data = pglsData_dto)
summary(lmModel3_dto)

#compare models
anova(lmModel1_dto, lmModel2_dto, lmModel3_dto)

###########################################
# PLOT COMPARING PGLS AND LINEAR MODELS
###########################################

## PASTIS Plot PGLS and compare with a linear model 
pdf("regressions_PASTIS.pdf", width = 11, height = 8)
#DF ~ SVL
par(cex = 1.8)
par(mfrow=c(1,3))
plot(pglsData[,1] ~ pglsData[,2], pch = 19, col = "gray75", main = "", ylim=c(5, 10.5), xlim=c(2, 5.5), col.lab="black", col.axis = "black", ylab = "Log Dominant frequency (Hz)", xlab = "Log body size (mm)") 
legend("topright", bty="n", legend=paste("r-squared = ", format(summary(lmModel3)$adj.r.squared, digits=2)))
abline(a = coef(pglsModel3)[1], b = coef(pglsModel3)[2], lwd = 3, col = "red", lty = 2) # DF ~ SVL
abline(a = coef(lmModel3)[1], b = coef(lmModel3)[2], lwd = 3, col = "black", lty = 2)
#DF ~ SIT
boxplot(pglsData$df ~ pglsData$sit, names=c("Terr", "Perch", "Aqua"), ylab= "Log Dominant frequency (Hz)", xlab="Calling sites") # Terr = terrestrial, Perch = perching, Aqua = Aquatic.
#SVL ~ SIT
boxplot(pglsData$svl ~ pglsData$sit, names=c("Terr", "Perch", "Aqua"), ylab= "Log body size (mm)", xlab="Calling sites")
dev.off() 

## DATA-ONLY Plot PGLS and compare with a linear model 
pdf("regressions_dataOnly.pdf", width = 11, height = 8)
#DF ~ SVL
par(cex = 1.8)
par(mfrow=c(1,3))
plot(pglsData_dto[,1] ~ pglsData_dto[,2], pch = 19, col = "gray75", main = "", ylim=c(5, 10.5), xlim=c(2, 5.5), col.lab="black", col.axis = "black", ylab = "Log Dominant frequency (Hz)", xlab = "Log body size (mm)") 
legend("topright", bty="n", legend=paste("r-squared = ", format(summary(lmModel3_dto)$adj.r.squared, digits=2)))
abline(a = coef(pglsModel3_dto)[1], b = coef(pglsModel3_dto)[2], lwd = 3, col = "red", lty = 2) # DF ~ SVL
abline(a = coef(lmModel3_dto)[1], b = coef(lmModel3_dto)[2], lwd = 3, col = "black", lty = 2)
#DF ~ SIT
boxplot(pglsData_dto$df ~ pglsData_dto$sit, names=c("Terr", "Perch", "Aqua"), ylab= "Log Dominant frequency (Hz)", xlab="Calling sites") # Terr = terrestrial, Perch = perching, Aqua = Aquatic.
#SVL ~ SIT
boxplot(pglsData_dto$svl ~ pglsData_dto$sit, names=c("Terr", "Perch", "Aqua"), ylab= "Log body size (mm)", xlab="Calling sites")
dev.off()

###################
# Using BAYSESIAN ANALYSES TO SELECT MODELS
# package "BayesVarSel"
###################

model1 <- as.formula("df~svl")
model2 <- as.formula("df~svl+sit")
model3 <- as.formula("df~svl+sit+svl*sit")

#PASTIS Equal prior probabilities for models:
Btest(models=list(basemodel=model1, Twopred=model2, Twopred_int1=model3), data=pglsData)

#DATA-ONLY Equal prior probabilities for models:
Btest(models=list(basemodel=model1, Twopred=model2, Twopred_int1=model3), data=pglsData_dto)

######################
## BAYOU
######################

# PASTIS preparing the data to run bayou
mk.dat <- make.treedata(frog_tr, pglsData) #df
ptre <- mk.dat$phy
pred <- dplyr::select(mk.dat$dat, svl, sit)
pdat <- mk.dat[['df']] #log df
svl <- pred[1] #log body size
sit <- pred[2] #calling site
df.SD <- sd(pdat)
N <- length(pdat)
ME <- (df.SD/sqrt(N))

# DATA-ONLY preparing the data to run bayou
mk.dat.dto <- make.treedata(frog_tr_dto, pglsData_dto) #df
ptre.dto <- mk.dat.dto$phy
pred.dto <- dplyr::select(mk.dat.dto$dat, svl, sit)
pdat.dto <- mk.dat.dto[['df']] #log df
svl.dto <- pred.dto[1] #log body size
sit.dto <- pred.dto[2] #calling site
df.SD.dto <- sd(pdat.dto)
N.dto <- length(pdat.dto)
ME.dto <- (df.SD.dto/sqrt(N.dto))

## defining priors 

## model df ~ svl
## PASTIS priors
prior.NN <- make.prior(ptre, plot.prior = FALSE, dists=list(dalpha="dhalfcauchy", dsig2="dhalfcauchy", dbeta_svl="dnorm", dsb="dsb", dk="cdpois", dtheta="dnorm"), 
					   param=list(dbeta_svl=list(mean=0, sd=0.2), 
							      dk=list(lambda=15, kmax=200), dsb=list(bmax=1, prob=1), dtheta=list(mean=mean(pdat), sd=1.5*sd(pdat))))
DNN = list(alpha=0.4, sig2=0.4, beta_svl=1, k=c(1,1), theta=3, slide=1) 
model.NN <- makeBayouModel(df ~ svl, rjpars = c("theta", "svl"), ptre, pdat, SE=ME, pred=pred, prior=prior.NN, D=DNN)

# PASTIS chains
mcmc.NN <- bayou.makeMCMC(ptre, pdat, pred=svl, SE=ME, model=model.NN$model, prior=prior.NN, samp=1000, startpar=model.NN$startpar, new.dir=getwd(), outname="model.NN", plot.freq=NULL)
mcmc.NN_run1 <- bayou.makeMCMC(ptre, pdat, pred=svl, SE=ME, model=model.NN$model, prior=prior.NN, samp=1000, startpar=model.NN$startpar, new.dir=getwd(), outname="model.NN_run1", plot.freq=NULL)
mcmc.NN_run2 <- bayou.makeMCMC(ptre, pdat, pred=svl, SE=ME, model=model.NN$model, prior=prior.NN, samp=1000, startpar=model.NN$startpar, new.dir=getwd(), outname="model.NN_run2", plot.freq=NULL)
mcmc.NN_run3 <- bayou.makeMCMC(ptre, pdat, pred=svl, SE=ME, model=model.NN$model, prior=prior.NN, samp=1000, startpar=model.NN$startpar, new.dir=getwd(), outname="model.NN_run3", plot.freq=NULL)
mcmc.NN_run4 <- bayou.makeMCMC(ptre, pdat, pred=svl, SE=ME, model=model.NN$model, prior=prior.NN, samp=1000, startpar=model.NN$startpar, new.dir=getwd(), outname="model.NN_run4", plot.freq=NULL)

#PASTIS chains priors
mcmc.NN_prior <- bayou.makeMCMC(ptre, pdat, pred=svl, SE=ME, model=model.NN$model, prior=prior.NN, samp=1000, startpar=model.NN$startpar, new.dir=getwd(), outname="model.NN_prior", plot.freq=NULL)
mcmc.NN_prior_run1 <- bayou.makeMCMC(ptre, pdat, pred=svl, SE=ME, model=model.NN$model, prior=prior.NN, samp=1000, startpar=model.NN$startpar, new.dir=getwd(), outname="model.NN_prior_run1", plot.freq=NULL)
mcmc.NN_prior_run2 <- bayou.makeMCMC(ptre, pdat, pred=svl, SE=ME, model=model.NN$model, prior=prior.NN, samp=1000, startpar=model.NN$startpar, new.dir=getwd(), outname="model.NN_prior_run2", plot.freq=NULL)
mcmc.NN_prior_run3 <- bayou.makeMCMC(ptre, pdat, pred=svl, SE=ME, model=model.NN$model, prior=prior.NN, samp=1000, startpar=model.NN$startpar, new.dir=getwd(), outname="model.NN_prior_run3", plot.freq=NULL)
mcmc.NN_prior_run4 <- bayou.makeMCMC(ptre, pdat, pred=svl, SE=ME, model=model.NN$model, prior=prior.NN, samp=1000, startpar=model.NN$startpar, new.dir=getwd(), outname="model.NN_prior_run4", plot.freq=NULL)

## DATA-ONLY priors
prior.NN.dto <- make.prior(ptre.dto, plot.prior = FALSE, dists=list(dalpha="dhalfcauchy", dsig2="dhalfcauchy", dbeta_svl="dnorm", dsb="dsb", dk="cdpois", dtheta="dnorm"), 
                       param=list(dbeta_svl=list(mean=0, sd=0.2), 
                                  dk=list(lambda=15, kmax=200), dsb=list(bmax=1, prob=1), dtheta=list(mean=mean(pdat.dto), sd=1.5*sd(pdat.dto))))
DNN.dto = list(alpha=0.4, sig2=0.4, beta_svl=1, k=c(1,1), theta=3, slide=1) 
model.NN.dto <- makeBayouModel(df ~ svl, rjpars = c("theta", "svl"), ptre.dto, pdat.dto, SE=ME.dto, pred=pred.dto, prior=prior.NN.dto, D=DNN.dto)

# DATA-ONLY chains
mcmc.NN.dto <- bayou.makeMCMC(ptre.dto, pdat.dto, pred=svl.dto, SE=ME.dto, model=model.NN.dto$model, prior=prior.NN.dto, samp=1000, startpar=model.NN.dto$startpar, new.dir=getwd(), outname="model.NN.dto", plot.freq=NULL)
mcmc.NN.dto_run1 <- bayou.makeMCMC(ptre.dto, pdat.dto, pred=svl.dto, SE=ME.dto, model=model.NN.dto$model, prior=prior.NN.dto, samp=1000, startpar=model.NN.dto$startpar, new.dir=getwd(), outname="model.NN.dto_run1", plot.freq=NULL)
mcmc.NN.dto_run2 <- bayou.makeMCMC(ptre.dto, pdat.dto, pred=svl.dto, SE=ME.dto, model=model.NN.dto$model, prior=prior.NN.dto, samp=1000, startpar=model.NN.dto$startpar, new.dir=getwd(), outname="model.NN.dto_run2", plot.freq=NULL)
mcmc.NN.dto_run3 <- bayou.makeMCMC(ptre.dto, pdat.dto, pred=svl.dto, SE=ME.dto, model=model.NN.dto$model, prior=prior.NN.dto, samp=1000, startpar=model.NN.dto$startpar, new.dir=getwd(), outname="model.NN.dto_run3", plot.freq=NULL)
mcmc.NN.dto_run4 <- bayou.makeMCMC(ptre.dto, pdat.dto, pred=svl.dto, SE=ME.dto, model=model.NN.dto$model, prior=prior.NN.dto, samp=1000, startpar=model.NN.dto$startpar, new.dir=getwd(), outname="model.NN.dto_run4", plot.freq=NULL)

# DATA-ONLY chains priors
mcmc.NN.dto_prior <- bayou.makeMCMC(ptre.dto, pdat.dto, pred=svl.dto, SE=ME.dto, model=model.NN.dto$model, prior=prior.NN.dto, samp=1000, startpar=model.NN.dto$startpar, new.dir=getwd(), outname="model.NN.dto_prior", plot.freq=NULL)
mcmc.NN.dto_prior_run1 <- bayou.makeMCMC(ptre.dto, pdat.dto, pred=svl.dto, SE=ME.dto, model=model.NN.dto$model, prior=prior.NN.dto, samp=1000, startpar=model.NN.dto$startpar, new.dir=getwd(), outname="model.NN.dto_prior_run1", plot.freq=NULL)
mcmc.NN.dto_prior_run2 <- bayou.makeMCMC(ptre.dto, pdat.dto, pred=svl.dto, SE=ME.dto, model=model.NN.dto$model, prior=prior.NN.dto, samp=1000, startpar=model.NN.dto$startpar, new.dir=getwd(), outname="mcmc.NN.dto_prior_run2", plot.freq=NULL)
mcmc.NN.dto_prior_run3 <- bayou.makeMCMC(ptre.dto, pdat.dto, pred=svl.dto, SE=ME.dto, model=model.NN.dto$model, prior=prior.NN.dto, samp=1000, startpar=model.NN.dto$startpar, new.dir=getwd(), outname="mcmc.NN.dto_prior_run3", plot.freq=NULL)
mcmc.NN.dto_prior_run4 <- bayou.makeMCMC(ptre.dto, pdat.dto, pred=svl.dto, SE=ME.dto, model=model.NN.dto$model, prior=prior.NN.dto, samp=1000, startpar=model.NN.dto$startpar, new.dir=getwd(), outname="model.NN.dto_prior_run4", plot.freq=NULL)

## model df ~ svl + sit
## PASTIS priors
prior.twopred <- make.prior(ptre, plot.prior = FALSE, dists=list(dalpha="dhalfcauchy", dsig2="dhalfcauchy", dbeta_svl="dnorm", dbeta_sit="dnorm", dsb="dsb", dk="cdpois", dtheta="dnorm"), 
                       param=list(dbeta_svl=list(mean=0, sd=0.2), dbeta_sit=list(mean=0, sd=0.2),  
                       			  dk=list(lambda=15, kmax=200), dsb=list(bmax=1, prob=1), dtheta=list(mean=mean(pdat), sd=1.5*sd(pdat))))
D.twopred = list(alpha=0.4, sig2=0.5, beta_svl=1.3, beta_sit=1, k=c(1,1,1), theta=3, slide=1)
model.twopred <- makeBayouModel(df ~ svl + sit, rjpars = c("theta", "svl", "sit"), ptre, pdat, SE=ME, pred=pred, prior=prior.twopred, D=D.twopred)

# PASTIS chains
mcmc.twopred <- bayou.makeMCMC(ptre, pdat, pred=pred, SE=ME, model=model.twopred$model, prior=prior.twopred, samp=1000, startpar=model.twopred$startpar, new.dir=getwd(), outname="model.twopred", plot.freq=NULL)
mcmc.twopred_run1 <- bayou.makeMCMC(ptre, pdat, pred=pred, SE=ME, model=model.twopred$model, prior=prior.twopred, samp=1000, startpar=model.twopred$startpar, new.dir=getwd(), outname="model.twopred_run1", plot.freq=NULL)
mcmc.twopred_run2 <- bayou.makeMCMC(ptre, pdat, pred=pred, SE=ME, model=model.twopred$model, prior=prior.twopred, samp=1000, startpar=model.twopred$startpar, new.dir=getwd(), outname="model.twopred_run2", plot.freq=NULL)
mcmc.twopred_run3 <- bayou.makeMCMC(ptre, pdat, pred=pred, SE=ME, model=model.twopred$model, prior=prior.twopred, samp=1000, startpar=model.twopred$startpar, new.dir=getwd(), outname="model.twopred_run3", plot.freq=NULL)
mcmc.twopred_run4 <- bayou.makeMCMC(ptre, pdat, pred=pred, SE=ME, model=model.twopred$model, prior=prior.twopred, samp=1000, startpar=model.twopred$startpar, new.dir=getwd(), outname="model.twopred_run4", plot.freq=NULL)

# PASTIS chains priors 
mcmc.twopred_prior <- bayou.makeMCMC(ptre, pdat, pred=pred, SE=ME, model=model.twopred$model, prior=prior.twopred, samp=1000, startpar=model.twopred$startpar, new.dir=getwd(), outname="model.twopred_prior", plot.freq=NULL)
mcmc.twopred_prior_run1 <- bayou.makeMCMC(ptre, pdat, pred=pred, SE=ME, model=model.twopred$model, prior=prior.twopred, samp=1000, startpar=model.twopred$startpar, new.dir=getwd(), outname="model.twopred_prior_run1", plot.freq=NULL)
mcmc.twopred_prior_run2 <- bayou.makeMCMC(ptre, pdat, pred=pred, SE=ME, model=model.twopred$model, prior=prior.twopred, samp=1000, startpar=model.twopred$startpar, new.dir=getwd(), outname="model.twopred_prior_run2", plot.freq=NULL)
mcmc.twopred_prior_run3 <- bayou.makeMCMC(ptre, pdat, pred=pred, SE=ME, model=model.twopred$model, prior=prior.twopred, samp=1000, startpar=model.twopred$startpar, new.dir=getwd(), outname="model.twopred_prior_run3", plot.freq=NULL)
mcmc.twopred_prior_run4 <- bayou.makeMCMC(ptre, pdat, pred=pred, SE=ME, model=model.twopred$model, prior=prior.twopred, samp=1000, startpar=model.twopred$startpar, new.dir=getwd(), outname="model.twopred_prior_run4", plot.freq=NULL)

## DATA-ONLY priors 
prior.twopred.dto <- make.prior(ptre.dto, plot.prior = FALSE, dists=list(dalpha="dhalfcauchy", dsig2="dhalfcauchy", dbeta_svl="dnorm", dbeta_sit="dnorm", dsb="dsb", dk="cdpois", dtheta="dnorm"), 
                        param=list(dbeta_svl=list(mean=0, sd=0.2), dbeta_sit=list(mean=0, sd=0.2),  
                                   dk=list(lambda=15, kmax=200), dsb=list(bmax=1, prob=1), dtheta=list(mean=mean(pdat.dto), sd=1.5*sd(pdat.dto))))
D.twopred.dto = list(alpha=0.5, sig2=0.5, beta_svl=1, beta_sit=1, k=c(1,1,1), theta=3, slide=1)
model.twopred.dto <- makeBayouModel(df ~ svl + sit, rjpars = c("theta", "svl", "sit"), ptre.dto, pdat.dto, SE=ME.dto, pred=pred.dto, prior=prior.twopred.dto, D=D.twopred.dto)

# DATA-ONLY chains 
mcmc.twopred.dto <- bayou.makeMCMC(ptre.dto, pdat.dto, pred=pred.dto, SE=ME.dto, model=model.twopred.dto$model, prior=prior.twopred.dto, samp=1000, startpar=model.twopred.dto$startpar, new.dir=getwd(), outname="model.twopred.dto", plot.freq=NULL)
mcmc.twopred.dto_run1 <- bayou.makeMCMC(ptre.dto, pdat.dto, pred=pred.dto, SE=ME.dto, model=model.twopred.dto$model, prior=prior.twopred.dto, samp=1000, startpar=model.twopred.dto$startpar, new.dir=getwd(), outname="model.twopred.dto_run1", plot.freq=NULL)
mcmc.twopred.dto_run2 <- bayou.makeMCMC(ptre.dto, pdat.dto, pred=pred.dto, SE=ME.dto, model=model.twopred.dto$model, prior=prior.twopred.dto, samp=1000, startpar=model.twopred.dto$startpar, new.dir=getwd(), outname="model.twopred.dto_run2", plot.freq=NULL)
mcmc.twopred.dto_run3 <- bayou.makeMCMC(ptre.dto, pdat.dto, pred=pred.dto, SE=ME.dto, model=model.twopred.dto$model, prior=prior.twopred.dto, samp=1000, startpar=model.twopred.dto$startpar, new.dir=getwd(), outname="model.twopred.dto_run3", plot.freq=NULL)
mcmc.twopred.dto_run4 <- bayou.makeMCMC(ptre.dto, pdat.dto, pred=pred.dto, SE=ME.dto, model=model.twopred.dto$model, prior=prior.twopred.dto, samp=1000, startpar=model.twopred.dto$startpar, new.dir=getwd(), outname="model.twopred.dto_run4", plot.freq=NULL)

# DATA-ONLY chains priors 
mcmc.twopred.dto_prior <- bayou.makeMCMC(ptre.dto, pdat.dto, pred=pred.dto, SE=ME.dto, model=model.twopred.dto$model, prior=prior.twopred.dto, samp=1000, startpar=model.twopred.dto$startpar, new.dir=getwd(), outname="model.twopred.dto_prior", plot.freq=NULL)
mcmc.twopred.dto_prior_run1 <- bayou.makeMCMC(ptre.dto, pdat.dto, pred=pred.dto, SE=ME.dto, model=model.twopred.dto$model, prior=prior.twopred.dto, samp=1000, startpar=model.twopred.dto$startpar, new.dir=getwd(), outname="model.twopred.dto_prior_run1", plot.freq=NULL)
mcmc.twopred.dto_prior_run2 <- bayou.makeMCMC(ptre.dto, pdat.dto, pred=pred.dto, SE=ME.dto, model=model.twopred.dto$model, prior=prior.twopred.dto, samp=1000, startpar=model.twopred.dto$startpar, new.dir=getwd(), outname="model.twopred.dto_prior_run2", plot.freq=NULL)
mcmc.twopred.dto_prior_run3 <- bayou.makeMCMC(ptre.dto, pdat.dto, pred=pred.dto, SE=ME.dto, model=model.twopred.dto$model, prior=prior.twopred.dto, samp=1000, startpar=model.twopred.dto$startpar, new.dir=getwd(), outname="model.twopred.dto_prior_run3", plot.freq=NULL)
mcmc.twopred.dto_prior_run4 <- bayou.makeMCMC(ptre.dto, pdat.dto, pred=pred.dto, SE=ME.dto, model=model.twopred.dto$model, prior=prior.twopred.dto, samp=1000, startpar=model.twopred.dto$startpar, new.dir=getwd(), outname="model.twopred.dto_prior_run4", plot.freq=NULL)

## model df ~ svl + sit + svl*sit
## PASTIS priors
prior.NNN <- make.prior(ptre, plot.prior = FALSE, dists=list(dalpha="dhalfcauchy", dsig2="dhalfcauchy", dbeta_svl="dnorm", dbeta_sit="dnorm", dbeta_svlxsit="dnorm", dsb="dsb", dk="cdpois", dtheta="dnorm"), 
                       param=list(dbeta_svl=list(mean=0, sd=0.2), dbeta_sit=list(mean=0, sd=0.2), dbeta_svlxsit=list(mean=0, sd=0.2),  
                       			  dk=list(lambda=15, kmax=200), dsb=list(bmax=1, prob=1), dtheta=list(mean=mean(pdat), sd=1.5*sd(pdat))))
DNNN = list(alpha=0.5, sig2=0.5, beta_svl=1.3, beta_sit=1, beta_svlxsit=1, k=c(1,1,1,1), theta=3.5, slide=1)
model.NNN <- makeBayouModel(df ~ svl + sit + svl*sit, rjpars = c("theta", "svl", "sit", "svlxsit"), ptre, pdat, SE=ME, pred=pred, prior=prior.NNN, D=DNNN)

# PASTIS chains
mcmc.NNN <- bayou.makeMCMC(ptre, pdat, pred=pred, SE=ME, model=model.NNN$model, prior=prior.NNN, samp=1000, startpar=model.NNN$startpar, new.dir=getwd(), outname="model.NNN", plot.freq=NULL)
mcmc.NNN_run1 <- bayou.makeMCMC(ptre, pdat, pred=pred, SE=ME, model=model.NNN$model, prior=prior.NNN, samp=1000, startpar=model.NNN$startpar, new.dir=getwd(), outname="model.NNN_run1", plot.freq=NULL)
mcmc.NNN_run2 <- bayou.makeMCMC(ptre, pdat, pred=pred, SE=ME, model=model.NNN$model, prior=prior.NNN, samp=1000, startpar=model.NNN$startpar, new.dir=getwd(), outname="model.NNN_run2", plot.freq=NULL)
mcmc.NNN_run3 <- bayou.makeMCMC(ptre, pdat, pred=pred, SE=ME, model=model.NNN$model, prior=prior.NNN, samp=1000, startpar=model.NNN$startpar, new.dir=getwd(), outname="model.NNN_run3", plot.freq=NULL)
mcmc.NNN_run4 <- bayou.makeMCMC(ptre, pdat, pred=pred, SE=ME, model=model.NNN$model, prior=prior.NNN, samp=1000, startpar=model.NNN$startpar, new.dir=getwd(), outname="model.NNN_run4", plot.freq=NULL)

# PASTIS chains priors
mcmc.NNN_prior <- bayou.makeMCMC(ptre, pdat, pred=pred, SE=ME, model=model.NNN$model, prior=prior.NNN, samp=1000, startpar=model.NNN$startpar, new.dir=getwd(), outname="model.NNN_prior", plot.freq=NULL)
mcmc.NNN_prior_run1 <- bayou.makeMCMC(ptre, pdat, pred=pred, SE=ME, model=model.NNN$model, prior=prior.NNN, samp=1000, startpar=model.NNN$startpar, new.dir=getwd(), outname="model.NNN_prior_run1", plot.freq=NULL)
mcmc.NNN_prior_run2 <- bayou.makeMCMC(ptre, pdat, pred=pred, SE=ME, model=model.NNN$model, prior=prior.NNN, samp=1000, startpar=model.NNN$startpar, new.dir=getwd(), outname="mcmc.NNN_prior_run2", plot.freq=NULL)
mcmc.NNN_prior_run3 <- bayou.makeMCMC(ptre, pdat, pred=pred, SE=ME, model=model.NNN$model, prior=prior.NNN, samp=1000, startpar=model.NNN$startpar, new.dir=getwd(), outname="mcmc.NNN_prior_run3", plot.freq=NULL)
mcmc.NNN_prior_run4 <- bayou.makeMCMC(ptre, pdat, pred=pred, SE=ME, model=model.NNN$model, prior=prior.NNN, samp=1000, startpar=model.NNN$startpar, new.dir=getwd(), outname="model.NNN_prior_run4", plot.freq=NULL)


## DATA-ONLY priors
prior.NNN.dto <- make.prior(ptre.dto, plot.prior = FALSE, dists=list(dalpha="dhalfcauchy", dsig2="dhalfcauchy", dbeta_svl="dnorm", dbeta_sit="dnorm", dbeta_svlxsit="dnorm", dsb="dsb", dk="cdpois", dtheta="dnorm"), 
                        param=list(dbeta_svl=list(mean=0, sd=0.2), dbeta_sit=list(mean=0, sd=0.2), dbeta_svlxsit=list(mean=0, sd=0.2),  
                                   dk=list(lambda=15, kmax=200), dsb=list(bmax=1, prob=1), dtheta=list(mean=mean(pdat.dto), sd=1.5*sd(pdat.dto))))
DNNN.dto = list(alpha=0.8, sig2=0.8, beta_svl=1.3, beta_sit=1, beta_svlxsit=1, k=c(1,1,1,1), theta=3.5, slide=1)
model.NNN.dto <- makeBayouModel(df ~ svl + sit + svl*sit, rjpars = c("theta", "svl", "sit", "svlxsit"), ptre.dto, pdat.dto, SE=ME.dto, pred=pred.dto, prior=prior.NNN.dto, D=DNNN.dto)

# DATA-ONLY chains
mcmc.NNN.dto <- bayou.makeMCMC(ptre.dto, pdat.dto, pred=pred.dto, SE=ME.dto, model=model.NNN.dto$model, prior=prior.NNN.dto, samp=1000, startpar=model.NNN.dto$startpar, new.dir=getwd(), outname="model.NNN.dto", plot.freq=NULL)
mcmc.NNN.dto_run1 <- bayou.makeMCMC(ptre.dto, pdat.dto, pred=pred.dto, SE=ME.dto, model=model.NNN.dto$model, prior=prior.NNN.dto, samp=1000, startpar=model.NNN.dto$startpar, new.dir=getwd(), outname="model.NNN.dto_run1", plot.freq=NULL)
mcmc.NNN.dto_run2 <- bayou.makeMCMC(ptre.dto, pdat.dto, pred=pred.dto, SE=ME.dto, model=model.NNN.dto$model, prior=prior.NNN.dto, samp=1000, startpar=model.NNN.dto$startpar, new.dir=getwd(), outname="model.NNN.dto_run2", plot.freq=NULL)
mcmc.NNN.dto_run3 <- bayou.makeMCMC(ptre.dto, pdat.dto, pred=pred.dto, SE=ME.dto, model=model.NNN.dto$model, prior=prior.NNN.dto, samp=1000, startpar=model.NNN.dto$startpar, new.dir=getwd(), outname="model.NNN.dto_run3", plot.freq=NULL)
mcmc.NNN.dto_run4 <- bayou.makeMCMC(ptre.dto, pdat.dto, pred=pred.dto, SE=ME.dto, model=model.NNN.dto$model, prior=prior.NNN.dto, samp=1000, startpar=model.NNN.dto$startpar, new.dir=getwd(), outname="model.NNN.dto_run4", plot.freq=NULL)

# DATA-ONLY chains priors
mcmc.NNN.dto_prior <- bayou.makeMCMC(ptre.dto, pdat.dto, pred=pred.dto, SE=ME.dto, model=model.NNN.dto$model, prior=prior.NNN.dto, samp=1000, startpar=model.NNN.dto$startpar, new.dir=getwd(), outname="model.NNN.dto_prior", plot.freq=NULL)
mcmc.NNN.dto_prior_run1 <- bayou.makeMCMC(ptre.dto, pdat.dto, pred=pred.dto, SE=ME.dto, model=model.NNN.dto$model, prior=prior.NNN.dto, samp=1000, startpar=model.NNN.dto$startpar, new.dir=getwd(), outname="model.NNN.dto_prior_run1", plot.freq=NULL)
mcmc.NNN.dto_prior_run2 <- bayou.makeMCMC(ptre.dto, pdat.dto, pred=pred.dto, SE=ME.dto, model=model.NNN.dto$model, prior=prior.NNN.dto, samp=1000, startpar=model.NNN.dto$startpar, new.dir=getwd(), outname="mcmc.NNN.dto_prior_run2", plot.freq=NULL)
mcmc.NNN.dto_prior_run3 <- bayou.makeMCMC(ptre.dto, pdat.dto, pred=pred.dto, SE=ME.dto, model=model.NNN.dto$model, prior=prior.NNN.dto, samp=1000, startpar=model.NNN.dto$startpar, new.dir=getwd(), outname="mcmc.NNN.dto_prior_run3", plot.freq=NULL)
mcmc.NNN.dto_prior_run4 <- bayou.makeMCMC(ptre.dto, pdat.dto, pred=pred.dto, SE=ME.dto, model=model.NNN.dto$model, prior=prior.NNN.dto, samp=1000, startpar=model.NNN.dto$startpar, new.dir=getwd(), outname="model.NNN.dto_prior_run4", plot.freq=NULL)

#run models
# PASTIS model df ~ svl
set.seed(sample(1:1000,1)); mcmc.NN_run1$run(1)
set.seed(sample(1:1000,1)); mcmc.NN_run2$run(1)
set.seed(sample(1:1000,1)); mcmc.NN_run3$run(1)
set.seed(sample(1:1000,1)); mcmc.NN_run4$run(2)

#DATA-ONLY model df ~ svl
set.seed(sample(1:1000,1)); mcmc.NN.dto_run1$run(1)
set.seed(sample(1:1000,1)); mcmc.NN.dto_run2$run(1)
set.seed(sample(1:1000,1)); mcmc.NN.dto_run3$run(1)
set.seed(sample(1:1000,1)); mcmc.NN.dto_run4$run(1)

# PASTIS model df ~ svl prior only
set.seed(sample(1:1000,1)); mcmc.NN_prior_run1$run(1, prior.only = TRUE)
set.seed(sample(1:1000,1)); mcmc.NN_prior_run2$run(1, prior.only = TRUE)
set.seed(sample(1:1000,1)); mcmc.NN_prior_run3$run(1, prior.only = TRUE)
set.seed(sample(1:1000,1)); mcmc.NN_prior_run4$run(1, prior.only = TRUE)

# DATA-ONLY model df ~ svl prior only
set.seed(sample(1:1000,1)); mcmc.NN.dto_prior_run1$run(1, prior.only = TRUE)
set.seed(sample(1:1000,1)); mcmc.NN.dto_prior_run2$run(1, prior.only = TRUE)
set.seed(sample(1:1000,1)); mcmc.NN.dto_prior_run3$run(1, prior.only = TRUE)
set.seed(sample(1:1000,1)); mcmc.NN.dto_prior_run4$run(1, prior.only = TRUE)

# PASTIS model df ~ svl + sit
set.seed(sample(1:1000,1)); mcmc.twopred_run1$run(1)
set.seed(sample(1:1000,1)); mcmc.twopred_run2$run(1)
set.seed(sample(1:1000,1)); mcmc.twopred_run3$run(1)
set.seed(sample(1:1000,1)); mcmc.twopred_run4$run(1)

# DATA-ONLY model df ~ svl + sit
set.seed(sample(1:1000,1)); mcmc.twopred.dto_run1$run(1)
set.seed(sample(1:1000,1)); mcmc.twopred.dto_run2$run(1)
set.seed(sample(1:1000,1)); mcmc.twopred.dto_run3$run(1)
set.seed(sample(1:1000,1)); mcmc.twopred.dto_run4$run(1)

# PASTIS model df ~ svl + sit prior only
set.seed(sample(1:1000,1)); mcmc.twopred_prior_run1$run(1, prior.only = TRUE)
set.seed(sample(1:1000,1)); mcmc.twopred_prior_run2$run(1, prior.only = TRUE)
set.seed(sample(1:1000,1)); mcmc.twopred_prior_run3$run(1, prior.only = TRUE)
set.seed(sample(1:1000,1)); mcmc.twopred_prior_run4$run(1, prior.only = TRUE)

# DATA-ONLY model df ~ svl + sit prior only
set.seed(sample(1:1000,1)); mcmc.twopred.dto_prior_run1$run(1, prior.only = TRUE)
set.seed(sample(1:1000,1)); mcmc.twopred.dto_prior_run2$run(1, prior.only = TRUE)
set.seed(sample(1:1000,1)); mcmc.twopred.dto_prior_run3$run(1, prior.only = TRUE)
set.seed(sample(1:1000,1)); mcmc.twopred.dto_prior_run4$run(1, prior.only = TRUE)

# PASTIS model df ~ svl + sit + svlxsit
set.seed(sample(1:1000,1)); mcmc.NNN_run1$run(1)
set.seed(sample(1:1000,1)); mcmc.NNN_run2$run(1)
set.seed(sample(1:1000,1)); mcmc.NNN_run3$run(1)
set.seed(sample(1:1000,1)); mcmc.NNN_run4$run(1)

# DATA-ONLY model df ~ svl + sit + svlxsit
set.seed(sample(1:1000,1)); mcmc.NNN.dto_run1$run(1)
set.seed(sample(1:1000,1)); mcmc.NNN.dto_run2$run(1)
set.seed(sample(1:1000,1)); mcmc.NNN.dto_run3$run(1)
set.seed(sample(1:1000,1)); mcmc.NNN.dto_run4$run(1)

# PASTIS model df ~ svl + sit + svlxsit prior only
set.seed(sample(1:1000,1)); mcmc.NNN_prior_run1$run(1, prior.only = TRUE)
set.seed(sample(1:1000,1)); mcmc.NNN_prior_run2$run(1, prior.only = TRUE)
set.seed(sample(1:1000,1)); mcmc.NNN_prior_run3$run(1, prior.only = TRUE)
set.seed(sample(1:1000,1)); mcmc.NNN_prior_run4$run(1, prior.only = TRUE)

# DATA-ONLY model df ~ svl + sit + svlxsit prior only
set.seed(sample(1:1000,1)); mcmc.NNN.dto_prior_run1$run(1, prior.only = TRUE)
set.seed(sample(1:1000,1)); mcmc.NNN.dto_prior_run2$run(1, prior.only = TRUE)
set.seed(sample(1:1000,1)); mcmc.NNN.dto_prior_run3$run(1, prior.only = TRUE)
set.seed(sample(1:1000,1)); mcmc.NNN.dto_prior_run4$run(1, prior.only = TRUE)

#saving and loading chains 
# PASTIS model df ~ svl
chain.NN_run1 <- set.burnin(mcmc.NN_run1$load(saveRDS=TRUE), 0.25)
chain.NN_run2 <- set.burnin(mcmc.NN_run2$load(saveRDS=TRUE), 0.25)
chain.NN_run3 <- set.burnin(mcmc.NN_run3$load(saveRDS=TRUE), 0.25)
chain.NN_run4 <- set.burnin(mcmc.NN_run4$load(saveRDS=TRUE), 0.25)

# DATA-ONLY model df ~ svl
chain.NN.dto_run1 <- set.burnin(mcmc.NN.dto_run1$load(saveRDS=TRUE), 0.25)
chain.NN.dto_run2 <- set.burnin(mcmc.NN.dto_run2$load(saveRDS=TRUE), 0.25)
chain.NN.dto_run3 <- set.burnin(mcmc.NN.dto_run3$load(saveRDS=TRUE), 0.25)
chain.NN.dto_run4 <- set.burnin(mcmc.NN.dto_run4$load(saveRDS=TRUE), 0.25)

# PASTIS model df ~ svl prior only
chain.NN_prior_run1 <- set.burnin(mcmc.NN_prior_run1$load(saveRDS=TRUE), 0.25)
chain.NN_prior_run2 <- set.burnin(mcmc.NN_prior_run2$load(saveRDS=TRUE), 0.25)
chain.NN_prior_run3 <- set.burnin(mcmc.NN_prior_run3$load(saveRDS=TRUE), 0.25)
chain.NN_prior_run4 <- set.burnin(mcmc.NN_prior_run4$load(saveRDS=TRUE), 0.25)

# DATA-ONLY model df ~ svl prior only
chain.NN.dto_prior_run1 <- set.burnin(mcmc.NN.dto_prior_run1$load(saveRDS=TRUE), 0.25)
chain.NN.dto_prior_run2 <- set.burnin(mcmc.NN.dto_prior_run2$load(saveRDS=TRUE), 0.25)
chain.NN.dto_prior_run3 <- set.burnin(mcmc.NN.dto_prior_run3$load(saveRDS=TRUE), 0.25)
chain.NN.dto_prior_run4 <- set.burnin(mcmc.NN.dto_prior_run4$load(saveRDS=TRUE), 0.25)

# PASTIS model df ~ svl + sit
chain.twopred_run1 <- set.burnin(mcmc.twopred_run1$load(saveRDS=TRUE), 0.25)
chain.twopred_run2 <- set.burnin(mcmc.twopred_run2$load(saveRDS=TRUE), 0.25)
chain.twopred_run3 <- set.burnin(mcmc.twopred_run3$load(saveRDS=TRUE), 0.25)
chain.twopred_run4 <- set.burnin(mcmc.twopred_run4$load(saveRDS=TRUE), 0.25)

# DATA-ONLY model df ~ svl + sit
chain.twopred.dto_run1 <- set.burnin(mcmc.twopred.dto_run1$load(saveRDS=TRUE), 0.25)
chain.twopred.dto_run2 <- set.burnin(mcmc.twopred.dto_run2$load(saveRDS=TRUE), 0.25)
chain.twopred.dto_run3 <- set.burnin(mcmc.twopred.dto_run3$load(saveRDS=TRUE), 0.25)
chain.twopred.dto_run4 <- set.burnin(mcmc.twopred.dto_run4$load(saveRDS=TRUE), 0.25)

# PASTIS model df ~ svl + sit prior only
chain.twopred_prior_run1 <- set.burnin(mcmc.twopred_prior_run1$load(saveRDS=TRUE), 0.25)
chain.twopred_prior_run2 <- set.burnin(mcmc.twopred_prior_run2$load(saveRDS=TRUE), 0.25)
chain.twopred_prior_run3 <- set.burnin(mcmc.twopred_prior_run3$load(saveRDS=TRUE), 0.25)
chain.twopred_prior_run4 <- set.burnin(mcmc.twopred_prior_run4$load(saveRDS=TRUE), 0.25)

# DATA-ONLY model df ~ svl + sit prior only
chain.twopred.dto_prior_run1 <- set.burnin(mcmc.twopred.dto_prior_run1$load(saveRDS=TRUE), 0.25)
chain.twopred.dto_prior_run2 <- set.burnin(mcmc.twopred.dto_prior_run2$load(saveRDS=TRUE), 0.25)
chain.twopred.dto_prior_run3 <- set.burnin(mcmc.twopred.dto_prior_run3$load(saveRDS=TRUE), 0.25)
chain.twopred.dto_prior_run4 <- set.burnin(mcmc.twopred.dto_prior_run4$load(saveRDS=TRUE), 0.25)

# PASTIS model df ~ svl + sit + svlxsit
chain.NNN_run1 <- set.burnin(mcmc.NNN_run1$load(saveRDS=TRUE), 0.25)
chain.NNN_run2 <- set.burnin(mcmc.NNN_run2$load(saveRDS=TRUE), 0.25)
chain.NNN_run3 <- set.burnin(mcmc.NNN_run3$load(saveRDS=TRUE), 0.25)
chain.NNN_run4 <- set.burnin(mcmc.NNN_run4$load(saveRDS=TRUE), 0.25)

# DATA-ONLY model df ~ svl + sit + svlxsit
chain.NNN.dto_run1 <- set.burnin(mcmc.NNN.dto_run1$load(saveRDS=TRUE), 0.25)
chain.NNN.dto_run2 <- set.burnin(mcmc.NNN.dto_run2$load(saveRDS=TRUE), 0.25)
chain.NNN.dto_run3 <- set.burnin(mcmc.NNN.dto_run3$load(saveRDS=TRUE), 0.25)
chain.NNN.dto_run4 <- set.burnin(mcmc.NNN.dto_run4$load(saveRDS=TRUE), 0.25)

#PASTIS model df ~ svl + sit + svlxsit prior only
chain.NNN_prior_run1 <- set.burnin(mcmc.NNN_prior_run1$load(saveRDS=TRUE), 0.25)
chain.NNN_prior_run2 <- set.burnin(mcmc.NNN_prior_run2$load(saveRDS=TRUE), 0.25)
chain.NNN_prior_run3 <- set.burnin(mcmc.NNN_prior_run3$load(saveRDS=TRUE), 0.25)
chain.NNN_prior_run4 <- set.burnin(mcmc.NNN_prior_run4$load(saveRDS=TRUE), 0.25)

# DATA-ONLY model df ~ svl + sit + svlxsit prior only
chain.NNN.dto_prior_run1 <- set.burnin(mcmc.NNN.dto_prior_run1$load(saveRDS=TRUE), 0.25)
chain.NNN.dto_prior_run2 <- set.burnin(mcmc.NNN.dto_prior_run2$load(saveRDS=TRUE), 0.25)
chain.NNN.dto_prior_run3 <- set.burnin(mcmc.NNN.dto_prior_run3$load(saveRDS=TRUE), 0.25)
chain.NNN.dto_prior_run4 <- set.burnin(mcmc.NNN.dto_prior_run4$load(saveRDS=TRUE), 0.25)

# PASTIS model df ~ svl
summary(chain.NN_run1) #10797000 generations 10797 samples 
summary(chain.NN_run2) #14631000 generations 14632 samples
summary(chain.NN_run3) #17781000 generations 17782 samples
summary(chain.NN_run4) #8023000 genarations 8024 samples
#prior
summary(chain.NN_prior_run1) #12381000 generations 12382 samples
summary(chain.NN_prior_run2) #30610000 generations 30611 samples
summary(chain.NN_prior_run3) #23937000 generations 23938 samples
summary(chain.NN_prior_run4) #14797000 generations 14798 samples

# DATA-ONLY model df ~ svl
summary(chain.NN.dto_run1) #30263000 generations 30264 samples
summary(chain.NN.dto_run2) #31717000 generations 31718 samples
summary(chain.NN.dto_run3) #31820000 generations 31821 samples
summary(chain.NN.dto_run4) #24018000 generations 24019 samples
#prior
summary(chain.NN.dto_prior_run1) #didn't load
summary(chain.NN.dto_prior_run2) #46112000 generations 46113 samples
summary(chain.NN.dto_prior_run3) #38516000 generations 38517 samples
summary(chain.NN.dto_prior_run4) #30405000 generations 30406 samples

# PASTIS model df ~ svl + sit
summary(chain.twopred_run1) #7819000 generations 7820 samples
summary(chain.twopred_run2) #8117000 generations 8118 samples
summary(chain.twopred_run3) #8274000 generations 8275 samples
summary(chain.twopred_run4) #7519000 generations 7520 samples
#prior
summary(chain.twopred_prior_run1) #15599000 generations 15600 samples
summary(chain.twopred_prior_run2) #16345000 generations 16346 samples
summary(chain.twopred_prior_run3) #16332000 generations 16333 samples
summary(chain.twopred_prior_run4) #16202000 generations 16203 samples

# DATA-ONLY model df ~ svl + sit
summary(chain.twopred.dto_run1) #16233000 generations 16234 samples
summary(chain.twopred.dto_run2) #26395000 generations 26396 samples
summary(chain.twopred.dto_run3) #16440000 generations 16441 samples
summary(chain.twopred.dto_run4) #15772000 generations 15773 samples
#prior
summary(chain.twopred.dto_prior_run1) #26326000 generations 26327 samples
summary(chain.twopred.dto_prior_run2) #26116000 generations 26117 samples
summary(chain.twopred.dto_prior_run3) #25190000 generations 25191 samples
summary(chain.twopred.dto_prior_run4) #27006000 generations 27007 samples

# PASTIS model df ~ svl + sit + svl*sit
summary(chain.NNN_run1) #11586000 generations 11587 samples
summary(chain.NNN_run2) #15694000 generations 15695 samples
summary(chain.NNN_run3) #18843000 generations 18844 samples
summary(chain.NNN_run4) #8948000 generations 10928 samples
#prior
summary(chain.NNN_prior_run1) #12284000 generations 12285 samples
summary(chain.NNN_prior_run2) #29075000 generations 29076 samples
summary(chain.NNN_prior_run3) #22345000 generations 22346 samples
summary(chain.NNN_prior_run4) #16987000 generations 16988 samples

# DATA-ONLY model df ~ svl + sit + svl*sit
summary(chain.NNN.dto_run1) #24573000 generations 24574 samples
summary(chain.NNN.dto_run2) #33911000 generations 33912 samples
summary(chain.NNN.dto_run3) #34268000 generations 34269 samples
summary(chain.NNN.dto_run4) #21918000 generations 21919 samples
#prior
summary(chain.NNN.dto_prior_run1) #20743000 generations 20744 samples
summary(chain.NNN.dto_prior_run2) #48635000 generations 48636 samples
summary(chain.NNN.dto_prior_run3) #39661000 generations 39662 samples
summary(chain.NNN.dto_prior_run4) #25616000 generations 25617 samples

# PASTIS model df ~ svl
shiftsums.NN_run1 <- shiftSummaries(chain.NN_run1, mcmc.NN_run1, pp.cutoff=0.95)
shiftsums.NN_run1$descendents
shiftsums.NN_run2 <- shiftSummaries(chain.NN_run2, mcmc.NN_run2, pp.cutoff=0.95)
shiftsums.NN_run2$descendents
shiftsums.NN_run3 <- shiftSummaries(chain.NN_run3, mcmc.NN_run3, pp.cutoff=0.95)
shiftsums.NN_run3$descendents
shiftsums.NN_run4 <- shiftSummaries(chain.NN_run4, mcmc.NN_run4, pp.cutoff=0.95)
shiftsums.NN_run4$descendents

# DATA-ONLY model df ~ svl
shiftsums.NN.dto_run1 <- shiftSummaries(chain.NN.dto_run1, mcmc.NN.dto_run1, pp.cutoff=0.95)
shiftsums.NN.dto_run1$descendents
shiftsums.NN.dto_run2 <- shiftSummaries(chain.NN.dto_run2, mcmc.NN.dto_run2, pp.cutoff=0.95)
shiftsums.NN.dto_run2$descendents
shiftsums.NN.dto_run3 <- shiftSummaries(chain.NN.dto_run3, mcmc.NN.dto_run3, pp.cutoff=0.95)
shiftsums.NN.dto_run3$descendents
shiftsums.NN.dto_run4 <- shiftSummaries(chain.NN.dto_run4, mcmc.NN.dto_run4, pp.cutoff=0.95)
shiftsums.NN.dto_run4$descendents

# PASTIS model df ~ svl + sit
shiftsums.twopred_run1 <- shiftSummaries(chain.twopred_run1, mcmc.twopred_run1, pp.cutoff=0.95)
shiftsums.twopred_run1$descendents
shiftsums.twopred_run2 <- shiftSummaries(chain.twopred_run2, mcmc.twopred_run2, pp.cutoff=0.95)
shiftsums.twopred_run2$descendents
shiftsums.twopred_run3 <- shiftSummaries(chain.twopred_run3, mcmc.twopred_run3, pp.cutoff=0.95)
shiftsums.twopred_run3$descendents
shiftsums.twopred_run4 <- shiftSummaries(chain.twopred_run4, mcmc.twopred_run4, pp.cutoff=0.95)
shiftsums.twopred_run4$descendents

# DATA-ONLY model df ~ svl + sit
shiftsums.twopred.dto_run1 <- shiftSummaries(chain.twopred.dto_run1, mcmc.twopred.dto_run1, pp.cutoff=0.95)
shiftsums.twopred.dto_run1$descendents
shiftsums.twopred.dto_run2 <- shiftSummaries(chain.twopred.dto_run2, mcmc.twopred.dto_run2, pp.cutoff=0.95)
shiftsums.twopred.dto_run2$descendents
shiftsums.twopred.dto_run3 <- shiftSummaries(chain.twopred.dto_run3, mcmc.twopred.dto_run3, pp.cutoff=0.95)
shiftsums.twopred.dto_run3$descendents
shiftsums.twopred.dto_run4 <- shiftSummaries(chain.twopred.dto_run4, mcmc.twopred.dto_run4, pp.cutoff=0.95)
shiftsums.twopred.dto_run4$descendents

# PASTIS model df ~ svl + sit + svl*sit
shiftsums.NNN_run1 <- shiftSummaries(chain.NNN_run1, mcmc.NNN_run1, pp.cutoff=0.95)
shiftsums.NNN_run1$descendents
shiftsums.NNN_run2 <- shiftSummaries(chain.NNN_run2, mcmc.NNN_run2, pp.cutoff=0.95)
shiftsums.NNN_run2$descendents
shiftsums.NNN_run3 <- shiftSummaries(chain.NNN_run3, mcmc.NNN_run3, pp.cutoff=0.95)
shiftsums.NNN_run3$descendents
shiftsums.NNN_run4 <- shiftSummaries(chain.NNN_run4, mcmc.NNN_run4, pp.cutoff=0.95)
shiftsums.NNN_run4$descendents

# DATA-ONLY model df ~ svl + sit + svl*sit
shiftsums.NNN.dto_run1 <- shiftSummaries(chain.NNN.dto_run1, mcmc.NNN.dto_run1, pp.cutoff=0.95)
shiftsums.NNN.dto_run1$descendents
shiftsums.NNN.dto_run2 <- shiftSummaries(chain.NNN.dto_run2, mcmc.NNN.dto_run2, pp.cutoff=0.95)
shiftsums.NNN.dto_run2$descendents
shiftsums.NNN.dto_run3 <- shiftSummaries(chain.NNN.dto_run3, mcmc.NNN.dto_run3, pp.cutoff=0.95)
shiftsums.NNN.dto_run3$descendents
shiftsums.NNN.dto_run4 <- shiftSummaries(chain.NNN.dto_run4, mcmc.NNN.dto_run4, pp.cutoff=0.95)
shiftsums.NNN.dto_run4$descendents

#checking convergence

## MODEL NN
## PARAMETER: lnL
#PASTIS 
pdf("Rgelman_lnL_NN.pdf", height = 11, width = 8.5)
par(mfrow=c(2,3))
RlnL <- gelman.R("lnL", chain1=chain.NN_run1, chain2=chain.NN_run2, plot=TRUE, type="n", ylim=c(0.9, 2))
RlnL <- gelman.R("lnL", chain1=chain.NN_run1, chain2=chain.NN_run3, plot=TRUE, type="n", ylim=c(0.9, 2))
RlnL <- gelman.R("lnL", chain1=chain.NN_run1, chain2=chain.NN_run4, plot=TRUE, type="n", ylim=c(0.9, 2))
RlnL <- gelman.R("lnL", chain1=chain.NN_run2, chain2=chain.NN_run3, plot=TRUE, type="n", ylim=c(0.9, 2))
RlnL <- gelman.R("lnL", chain1=chain.NN_run2, chain2=chain.NN_run4, plot=TRUE, type="n", ylim=c(0.9, 2))
RlnL <- gelman.R("lnL", chain1=chain.NN_run3, chain2=chain.NN_run4, plot=TRUE, type="n", ylim=c(0.9, 2))
dev.off()

#data-only
pdf("Rgelman_lnL_NN.dto.pdf", height = 11, width = 8.5)
par(mfrow=c(2,3))
RlnL <- gelman.R("lnL", chain1=chain.NN.dto_run1, chain2=chain.NN.dto_run2, plot=TRUE, type="n", ylim=c(0.9, 2))
RlnL <- gelman.R("lnL", chain1=chain.NN.dto_run1, chain2=chain.NN.dto_run3, plot=TRUE, type="n", ylim=c(0.9, 2))
RlnL <- gelman.R("lnL", chain1=chain.NN.dto_run1, chain2=chain.NN.dto_run4, plot=TRUE, type="n", ylim=c(0.9, 2))
RlnL <- gelman.R("lnL", chain1=chain.NN.dto_run2, chain2=chain.NN.dto_run3, plot=TRUE, type="n", ylim=c(0.9, 2))
RlnL <- gelman.R("lnL", chain1=chain.NN.dto_run2, chain2=chain.NN.dto_run4, plot=TRUE, type="n", ylim=c(0.9, 2))
RlnL <- gelman.R("lnL", chain1=chain.NN.dto_run3, chain2=chain.NN.dto_run4, plot=TRUE, type="n", ylim=c(0.9, 2))
dev.off()

# PARAMETER: alpha
#PASTIS
pdf("Rgelman_alpha_NN.pdf", height = 11, width = 8.5)
par(mfrow=c(2,3))
Ralpha <- gelman.R("alpha", chain1=chain.NN_run1, chain2=chain.NN_run2, plot=TRUE, type="n", ylim=c(0.9, 2))
Ralpha <- gelman.R("alpha", chain1=chain.NN_run1, chain2=chain.NN_run3, plot=TRUE, type="n", ylim=c(0.9, 2))
Ralpha <- gelman.R("alpha", chain1=chain.NN_run1, chain2=chain.NN_run4, plot=TRUE, type="n", ylim=c(0.9, 2))
Ralpha <- gelman.R("alpha", chain1=chain.NN_run2, chain2=chain.NN_run3, plot=TRUE, type="n", ylim=c(0.9, 2))
Ralpha <- gelman.R("alpha", chain1=chain.NN_run2, chain2=chain.NN_run4, plot=TRUE, type="n", ylim=c(0.9, 2))
Ralpha <- gelman.R("alpha", chain1=chain.NN_run3, chain2=chain.NN_run4, plot=TRUE, type="n", ylim=c(0.9, 2))
dev.off()

#data-only 
pdf("Rgelman_alpha_NN.dto.pdf", height = 11, width = 8.5)
par(mfrow=c(2,3))
Ralpha <- gelman.R("alpha", chain1=chain.NN.dto_run1, chain2=chain.NN.dto_run2, plot=TRUE, type="n", ylim=c(0.9, 2))
Ralpha <- gelman.R("alpha", chain1=chain.NN.dto_run1, chain2=chain.NN.dto_run3, plot=TRUE, type="n", ylim=c(0.9, 2))
Ralpha <- gelman.R("alpha", chain1=chain.NN.dto_run1, chain2=chain.NN.dto_run4, plot=TRUE, type="n", ylim=c(0.9, 2))
Ralpha <- gelman.R("alpha", chain1=chain.NN.dto_run2, chain2=chain.NN.dto_run3, plot=TRUE, type="n", ylim=c(0.9, 2))
Ralpha <- gelman.R("alpha", chain1=chain.NN.dto_run2, chain2=chain.NN.dto_run4, plot=TRUE, type="n", ylim=c(0.9, 2))
Ralpha <- gelman.R("alpha", chain1=chain.NN.dto_run3, chain2=chain.NN.dto_run4, plot=TRUE, type="n", ylim=c(0.9, 2))
dev.off()

# PARAMETER: sig2
#PASTIS
pdf("Rgelman_sig2_NN.pdf", height = 11, width = 8.5)
par(mfrow=c(2,3))
Rsig2 <- gelman.R("sig2", chain1=chain.NN_run1, chain2=chain.NN_run2, plot=TRUE, type="n", ylim=c(0.9, 2))
Rsig2 <- gelman.R("sig2", chain1=chain.NN_run1, chain2=chain.NN_run3, plot=TRUE, type="n", ylim=c(0.9, 2))
Rsig2 <- gelman.R("sig2", chain1=chain.NN_run1, chain2=chain.NN_run4, plot=TRUE, type="n", ylim=c(0.9, 2))
Rsig2 <- gelman.R("sig2", chain1=chain.NN_run2, chain2=chain.NN_run3, plot=TRUE, type="n", ylim=c(0.9, 2))
Rsig2 <- gelman.R("sig2", chain1=chain.NN_run2, chain2=chain.NN_run4, plot=TRUE, type="n", ylim=c(0.9, 2))
Rsig2 <- gelman.R("sig2", chain1=chain.NN_run3, chain2=chain.NN_run4, plot=TRUE, type="n", ylim=c(0.9, 2))
dev.off()

#data-only 
pdf("Rgelman_sig2_NN.dto.pdf", height = 11, width = 8.5)
par(mfrow=c(2,3))
Rsig2 <- gelman.R("sig2", chain1=chain.NN.dto_run1, chain2=chain.NN.dto_run2, plot=TRUE, type="n", ylim=c(0.9, 2))
Rsig2 <- gelman.R("sig2", chain1=chain.NN.dto_run1, chain2=chain.NN.dto_run3, plot=TRUE, type="n", ylim=c(0.9, 2))
Rsig2 <- gelman.R("sig2", chain1=chain.NN.dto_run1, chain2=chain.NN.dto_run4, plot=TRUE, type="n", ylim=c(0.9, 2))
Rsig2 <- gelman.R("sig2", chain1=chain.NN.dto_run2, chain2=chain.NN.dto_run3, plot=TRUE, type="n", ylim=c(0.9, 2))
Rsig2 <- gelman.R("sig2", chain1=chain.NN.dto_run2, chain2=chain.NN.dto_run4, plot=TRUE, type="n", ylim=c(0.9, 2))
Rsig2 <- gelman.R("sig2", chain1=chain.NN.dto_run3, chain2=chain.NN.dto_run4, plot=TRUE, type="n", ylim=c(0.9, 2))
dev.off()

## MODEL two pred
# PARAMETER: lnL
#PASTIS
pdf("Rgelman_lnL_twopred.pdf", height = 11, width = 8.5)
par(mfrow=c(2,3))
RlnL <- gelman.R("lnL", chain1=chain.twopred_run1, chain2=chain.twopred_run2, plot=TRUE, type="n", ylim=c(0.9, 2))
RlnL <- gelman.R("lnL", chain1=chain.twopred_run1, chain2=chain.twopred_run3, plot=TRUE, type="n", ylim=c(0.9, 2))
RlnL <- gelman.R("lnL", chain1=chain.twopred_run1, chain2=chain.twopred_run4, plot=TRUE, type="n", ylim=c(0.9, 2))
RlnL <- gelman.R("lnL", chain1=chain.twopred_run2, chain2=chain.twopred_run3, plot=TRUE, type="n", ylim=c(0.9, 2))
RlnL <- gelman.R("lnL", chain1=chain.twopred_run2, chain2=chain.twopred_run4, plot=TRUE, type="n", ylim=c(0.9, 2))
RlnL <- gelman.R("lnL", chain1=chain.twopred_run3, chain2=chain.twopred_run4, plot=TRUE, type="n", ylim=c(0.9, 2))
dev.off()

#data-only
pdf("Rgelman_lnL_twopred.dto.pdf", height = 11, width = 8.5)
par(mfrow=c(2,3))
RlnL <- gelman.R("lnL", chain1=chain.twopred.dto_run1, chain2=chain.twopred.dto_run2, plot=TRUE, type="n", ylim=c(0.9, 2))
RlnL <- gelman.R("lnL", chain1=chain.twopred.dto_run1, chain2=chain.twopred.dto_run3, plot=TRUE, type="n", ylim=c(0.9, 2))
RlnL <- gelman.R("lnL", chain1=chain.twopred.dto_run1, chain2=chain.twopred.dto_run4, plot=TRUE, type="n", ylim=c(0.9, 2))
RlnL <- gelman.R("lnL", chain1=chain.twopred.dto_run2, chain2=chain.twopred.dto_run3, plot=TRUE, type="n", ylim=c(0.9, 2))
RlnL <- gelman.R("lnL", chain1=chain.twopred.dto_run2, chain2=chain.twopred.dto_run4, plot=TRUE, type="n", ylim=c(0.9, 2))
RlnL <- gelman.R("lnL", chain1=chain.twopred.dto_run3, chain2=chain.twopred.dto_run4, plot=TRUE, type="n", ylim=c(0.9, 2))
dev.off()

# PARAMETER: alpha
#PASTIS
pdf("Rgelman_alpha_twopred.pdf", height = 11, width = 8.5)
par(mfrow=c(2,3))
Ralpha <- gelman.R("alpha", chain1=chain.twopred_run1, chain2=chain.twopred_run2, plot=TRUE, type="n", ylim=c(0.9, 2))
Ralpha <- gelman.R("alpha", chain1=chain.twopred_run1, chain2=chain.twopred_run3, plot=TRUE, type="n", ylim=c(0.9, 2))
Ralpha <- gelman.R("alpha", chain1=chain.twopred_run1, chain2=chain.twopred_run4, plot=TRUE, type="n", ylim=c(0.9, 2))
Ralpha <- gelman.R("alpha", chain1=chain.twopred_run2, chain2=chain.twopred_run3, plot=TRUE, type="n", ylim=c(0.9, 2))
Ralpha <- gelman.R("alpha", chain1=chain.twopred_run2, chain2=chain.twopred_run4, plot=TRUE, type="n", ylim=c(0.9, 2))
Ralpha <- gelman.R("alpha", chain1=chain.twopred_run3, chain2=chain.twopred_run4, plot=TRUE, type="n", ylim=c(0.9, 2))
dev.off()

#data-only 
pdf("Rgelman_alpha_twopred.dto.pdf", height = 11, width = 8.5)
par(mfrow=c(2,3))
Ralpha <- gelman.R("alpha", chain1=chain.twopred.dto_run1, chain2=chain.twopred.dto_run2, plot=TRUE, type="n", ylim=c(0.9, 2))
Ralpha <- gelman.R("alpha", chain1=chain.twopred.dto_run1, chain2=chain.twopred.dto_run3, plot=TRUE, type="n", ylim=c(0.9, 2))
Ralpha <- gelman.R("alpha", chain1=chain.twopred.dto_run1, chain2=chain.twopred.dto_run4, plot=TRUE, type="n", ylim=c(0.9, 2))
Ralpha <- gelman.R("alpha", chain1=chain.twopred.dto_run2, chain2=chain.twopred.dto_run3, plot=TRUE, type="n", ylim=c(0.9, 2))
Ralpha <- gelman.R("alpha", chain1=chain.twopred.dto_run2, chain2=chain.twopred.dto_run4, plot=TRUE, type="n", ylim=c(0.9, 2))
Ralpha <- gelman.R("alpha", chain1=chain.twopred.dto_run3, chain2=chain.twopred.dto_run4, plot=TRUE, type="n", ylim=c(0.9, 2))
dev.off()

# PARAMETER: sig2
#PASTIS 
pdf("Rgelman_sig2_twopred.pdf", height = 11, width = 8.5)
par(mfrow=c(2,3))
Rsig2 <- gelman.R("sig2", chain1=chain.twopred_run1, chain2=chain.twopred_run2, plot=TRUE, type="n", ylim=c(0.9, 2))
Rsig2 <- gelman.R("sig2", chain1=chain.twopred_run1, chain2=chain.twopred_run3, plot=TRUE, type="n", ylim=c(0.9, 2))
Rsig2 <- gelman.R("sig2", chain1=chain.twopred_run1, chain2=chain.twopred_run4, plot=TRUE, type="n", ylim=c(0.9, 2))
Rsig2 <- gelman.R("sig2", chain1=chain.twopred_run2, chain2=chain.twopred_run3, plot=TRUE, type="n", ylim=c(0.9, 2))
Rsig2 <- gelman.R("sig2", chain1=chain.twopred_run2, chain2=chain.twopred_run4, plot=TRUE, type="n", ylim=c(0.9, 2))
Rsig2 <- gelman.R("sig2", chain1=chain.twopred_run3, chain2=chain.twopred_run4, plot=TRUE, type="n", ylim=c(0.9, 2))
dev.off()

#data-only
pdf("Rgelman_sig2_twopred.pdf", height = 11, width = 8.5)
par(mfrow=c(2,3))
Rsig2 <- gelman.R("sig2", chain1=chain.twopred.dto_run1, chain2=chain.twopred.dto_run2, plot=TRUE, type="n", ylim=c(0.9, 2))
Rsig2 <- gelman.R("sig2", chain1=chain.twopred.dto_run1, chain2=chain.twopred.dto_run3, plot=TRUE, type="n", ylim=c(0.9, 2))
Rsig2 <- gelman.R("sig2", chain1=chain.twopred.dto_run1, chain2=chain.twopred.dto_run4, plot=TRUE, type="n", ylim=c(0.9, 2))
Rsig2 <- gelman.R("sig2", chain1=chain.twopred.dto_run2, chain2=chain.twopred.dto_run3, plot=TRUE, type="n", ylim=c(0.9, 2))
Rsig2 <- gelman.R("sig2", chain1=chain.twopred.dto_run2, chain2=chain.twopred.dto_run4, plot=TRUE, type="n", ylim=c(0.9, 2))
Rsig2 <- gelman.R("sig2", chain1=chain.twopred.dto_run3, chain2=chain.twopred.dto_run4, plot=TRUE, type="n", ylim=c(0.9, 2))
dev.off()

## MODEL NNN
# PARAMETER: lnL
#PASTIS
pdf("Rgelman_lnL_NNN.pdf", height = 11, width = 8.5)
par(mfrow=c(2,3))
RlnL <- gelman.R("lnL", chain1=chain.NNN_run1, chain2=chain.NNN_run2, plot=TRUE, type="n", ylim=c(0.9, 2))
RlnL <- gelman.R("lnL", chain1=chain.NNN_run1, chain2=chain.NNN_run3, plot=TRUE, type="n", ylim=c(0.9, 2))
RlnL <- gelman.R("lnL", chain1=chain.NNN_run1, chain2=chain.NNN_run4, plot=TRUE, type="n", ylim=c(0.9, 2))
RlnL <- gelman.R("lnL", chain1=chain.NNN_run2, chain2=chain.NNN_run3, plot=TRUE, type="n", ylim=c(0.9, 2))
RlnL <- gelman.R("lnL", chain1=chain.NNN_run2, chain2=chain.NNN_run4, plot=TRUE, type="n", ylim=c(0.9, 2))
RlnL <- gelman.R("lnL", chain1=chain.NNN_run3, chain2=chain.NNN_run4, plot=TRUE, type="n", ylim=c(0.9, 2))
dev.off()

#data-only
pdf("Rgelman_lnL_NNN.dto.pdf", height = 11, width = 8.5)
par(mfrow=c(2,3))
RlnL <- gelman.R("lnL", chain1=chain.NNN.dto_run1, chain2=chain.NNN.dto_run2, plot=TRUE, type="n", ylim=c(0.9, 2))
RlnL <- gelman.R("lnL", chain1=chain.NNN.dto_run1, chain2=chain.NNN.dto_run3, plot=TRUE, type="n", ylim=c(0.9, 2))
RlnL <- gelman.R("lnL", chain1=chain.NNN.dto_run1, chain2=chain.NNN.dto_run4, plot=TRUE, type="n", ylim=c(0.9, 2))
RlnL <- gelman.R("lnL", chain1=chain.NNN.dto_run2, chain2=chain.NNN.dto_run3, plot=TRUE, type="n", ylim=c(0.9, 2))
RlnL <- gelman.R("lnL", chain1=chain.NNN.dto_run2, chain2=chain.NNN.dto_run4, plot=TRUE, type="n", ylim=c(0.9, 2))
RlnL <- gelman.R("lnL", chain1=chain.NNN.dto_run3, chain2=chain.NNN.dto_run4, plot=TRUE, type="n", ylim=c(0.9, 2))
dev.off()

# PARAMETER: alpha
#PASTIS
pdf("Rgelman_alpha_NNN.pdf", height = 11, width = 8.5)
par(mfrow=c(2,3))
Ralpha <- gelman.R("alpha", chain1=chain.NNN_run1, chain2=chain.NNN_run2, plot=TRUE, type="n", ylim=c(0.9, 2))
Ralpha <- gelman.R("alpha", chain1=chain.NNN_run1, chain2=chain.NNN_run3, plot=TRUE, type="n", ylim=c(0.9, 2))
Ralpha <- gelman.R("alpha", chain1=chain.NNN_run1, chain2=chain.NNN_run4, plot=TRUE, type="n", ylim=c(0.9, 2))
Ralpha <- gelman.R("alpha", chain1=chain.NNN_run2, chain2=chain.NNN_run3, plot=TRUE, type="n", ylim=c(0.9, 2))
Ralpha <- gelman.R("alpha", chain1=chain.NNN_run2, chain2=chain.NNN_run4, plot=TRUE, type="n", ylim=c(0.9, 2))
Ralpha <- gelman.R("alpha", chain1=chain.NNN_run3, chain2=chain.NNN_run4, plot=TRUE, type="n", ylim=c(0.9, 2))
dev.off()

#data-only
pdf("Rgelman_alpha_NNN.dto.pdf", height = 11, width = 8.5)
par(mfrow=c(2,3))
Ralpha <- gelman.R("alpha", chain1=chain.NNN.dto_run1, chain2=chain.NNN.dto_run2, plot=TRUE, type="n", ylim=c(0.9, 2))
Ralpha <- gelman.R("alpha", chain1=chain.NNN.dto_run1, chain2=chain.NNN.dto_run3, plot=TRUE, type="n", ylim=c(0.9, 2))
Ralpha <- gelman.R("alpha", chain1=chain.NNN.dto_run1, chain2=chain.NNN.dto_run4, plot=TRUE, type="n", ylim=c(0.9, 2))
Ralpha <- gelman.R("alpha", chain1=chain.NNN.dto_run2, chain2=chain.NNN.dto_run3, plot=TRUE, type="n", ylim=c(0.9, 2))
Ralpha <- gelman.R("alpha", chain1=chain.NNN.dto_run2, chain2=chain.NNN.dto_run4, plot=TRUE, type="n", ylim=c(0.9, 2))
Ralpha <- gelman.R("alpha", chain1=chain.NNN.dto_run3, chain2=chain.NNN.dto_run4, plot=TRUE, type="n", ylim=c(0.9, 2))
dev.off()

# PARAMETER: sig2
#PASTIS
pdf("Rgelman_sig2_NNN.pdf", height = 11, width = 8.5)
par(mfrow=c(2,3))
Rsig2 <- gelman.R("sig2", chain1=chain.NNN_run1, chain2=chain.NNN_run2, plot=TRUE, type="n", ylim=c(0.9, 2))
Rsig2 <- gelman.R("sig2", chain1=chain.NNN_run1, chain2=chain.NNN_run3, plot=TRUE, type="n", ylim=c(0.9, 2))
Rsig2 <- gelman.R("sig2", chain1=chain.NNN_run1, chain2=chain.NNN_run4, plot=TRUE, type="n", ylim=c(0.9, 2))
Rsig2 <- gelman.R("sig2", chain1=chain.NNN_run2, chain2=chain.NNN_run3, plot=TRUE, type="n", ylim=c(0.9, 2))
Rsig2 <- gelman.R("sig2", chain1=chain.NNN_run2, chain2=chain.NNN_run4, plot=TRUE, type="n", ylim=c(0.9, 2))
Rsig2 <- gelman.R("sig2", chain1=chain.NNN_run3, chain2=chain.NNN_run4, plot=TRUE, type="n", ylim=c(0.9, 2))
dev.off()

#data-only
pdf("Rgelman_sig2_NNN.dto.pdf", height = 11, width = 8.5)
par(mfrow=c(2,3))
Rsig2 <- gelman.R("sig2", chain1=chain.NNN.dto_run1, chain2=chain.NNN.dto_run2, plot=TRUE, type="n", ylim=c(0.9, 2))
Rsig2 <- gelman.R("sig2", chain1=chain.NNN.dto_run1, chain2=chain.NNN.dto_run3, plot=TRUE, type="n", ylim=c(0.9, 2))
Rsig2 <- gelman.R("sig2", chain1=chain.NNN.dto_run1, chain2=chain.NNN.dto_run4, plot=TRUE, type="n", ylim=c(0.9, 2))
Rsig2 <- gelman.R("sig2", chain1=chain.NNN.dto_run2, chain2=chain.NNN.dto_run3, plot=TRUE, type="n", ylim=c(0.9, 2))
Rsig2 <- gelman.R("sig2", chain1=chain.NNN.dto_run2, chain2=chain.NNN.dto_run4, plot=TRUE, type="n", ylim=c(0.9, 2))
Rsig2 <- gelman.R("sig2", chain1=chain.NNN.dto_run3, chain2=chain.NNN.dto_run4, plot=TRUE, type="n", ylim=c(0.9, 2))
dev.off()

## COMBINING CHAINS THAT HAVE CONVERGED

#lnL
pdf("Rgelman_lnL_summ.pdf", height = 11, width = 8.5)
par(mfrow=c(2,3))
RlnL <- gelman.R("lnL", chain1=chain.NN_run1, chain2=chain.NN_run2, plot=TRUE, type="n", ylim=c(0.9, 2))
RlnL <- gelman.R("lnL", chain1=chain.twopred_run1, chain2=chain.twopred_run2, plot=TRUE, type="n", ylim=c(0.9, 2))
RlnL <- gelman.R("lnL", chain1=chain.NNN_run2, chain2=chain.NNN_run3, plot=TRUE, type="n", ylim=c(0.9, 2))
RlnL <- gelman.R("lnL", chain1=chain.NN.dto_run3, chain2=chain.NN.dto_run4, plot=TRUE, type="n", ylim=c(0.9, 2))
RlnL <- gelman.R("lnL", chain1=chain.twopred.dto_run1, chain2=chain.twopred.dto_run3, plot=TRUE, type="n", ylim=c(0.9, 2))
RlnL <- gelman.R("lnL", chain1=chain.NNN.dto_run2, chain2=chain.NNN.dto_run4, plot=TRUE, type="n", ylim=c(0.9, 2))
dev.off()

# PASTIS model df ~ svl
NN_mcmc.chain.list <- list(chain.NN_run1, chain.NN_run2)
NN.mcmc <- combine.chains(chain.list = NN_mcmc.chain.list)

# PASTIS model df ~ svl prior only
NN_mcmc_prior.chain.list <- list(chain.NN_prior_run1, chain.NN_prior_run4)
NN.mcmc_prior <- combine.chains(chain.list = NN_mcmc_prior.chain.list)

# PASTIS model df ~ svl + sit
twopred_mcmc.chain.list <- list(chain.twopred_run1, chain.twopred_run2)
twopred.mcmc <- combine.chains(chain.list = twopred_mcmc.chain.list)

# PASTIS model df ~ svl + sit prior only
twopred_mcmc_prior.chain.list <- list(chain.twopred_prior_run1, chain.twopred_prior_run2)
twopred.mcmc_prior <- combine.chains(chain.list = twopred_mcmc_prior.chain.list)

# PASTIS model df ~ svl + sit + svlxsit
NNN_mcmc.chain.list <- list(chain.NNN_run2, chain.NNN_run3)
NNN.mcmc <- combine.chains(chain.list = NNN_mcmc.chain.list)

# PASTIS model df ~ svl + sit + svlxsit prior only
NNN_mcmc_prior.chain.list <- list(chain.NNN_prior_run2, chain.NNN_prior_run3)
NNN.mcmc_prior <- combine.chains(chain.list = NNN_mcmc_prior.chain.list)

#DATA-ONLY PHYLOGENY

# DATA-ONLY model df ~ svl
NN.dto_mcmc.chain.list <- list(chain.NN.dto_run3, chain.NN.dto_run4)
NN.dto.mcmc <- combine.chains(chain.list = NN.dto_mcmc.chain.list)

# DATA-ONLY model df ~ svl prior only
NN.dto_mcmc_prior.chain.list <- list(chain.NN.dto_prior_run3, chain.NN.dto_prior_run4)
NN.dto.mcmc_prior <- combine.chains(chain.list = NN.dto_mcmc_prior.chain.list)

# DATA-ONLY model df ~ svl + sit
twopred.dto_mcmc.chain.list <- list(chain.twopred.dto_run1, chain.twopred.dto_run3)
twopred.dto.mcmc <- combine.chains(chain.list = twopred.dto_mcmc.chain.list)

# DATA-ONLY model df ~ svl + sit prior only
twopred.dto_mcmc_prior.chain.list <- list(chain.twopred.dto_prior_run1, chain.twopred.dto_prior_run4)
twopred.dto.mcmc_prior <- combine.chains(chain.list = twopred.dto_mcmc_prior.chain.list)

# DATA-ONLY model df ~ svl + sit + svlxsit
NNN.dto_mcmc.chain.list <- list(chain.NNN.dto_run2, chain.NNN.dto_run4)
NNN.dto.mcmc <- combine.chains(chain.list = NNN.dto_mcmc.chain.list)

# DATA-ONLY model df ~ svl + sit + svlxsit prior only
NNN.dto_mcmc_prior.chain.list <- list(chain.NNN.dto_prior_run1, chain.NNN.dto_prior_run3)
NNN.dto.mcmc_prior <- combine.chains(chain.list = NNN.dto_mcmc_prior.chain.list)

#SUMMARIZING COMBINED CHAINS

#PASTIS
summary(NN.mcmc) #25430 samples
summary(NN.mcmc_prior)
summary(twopred.mcmc) #15938 samples 
summary(twopred.mcmc_prior)
summary(NNN.mcmc) #34539 samples
summary(NNN.mcmc_prior)

#DATA-ONLY
summary(NN.dto.mcmc) #55840 samples
summary(NN.dto.mcmc_prior)
summary(twopred.dto.mcmc) #32675 samples
summary(twopred.dto.mcmc_prior)
summary(NNN.dto.mcmc) #55831 samples
summary(NNN.dto.mcmc_prior)

## COMPARING MODELS USING BAYES FACTOR

library(doParallel)
no_cores <- detectCores()-1
registerDoParallel(cores=no_cores)
Bk <- qbeta(seq(0,1, length.out=5), 0.3,1)
set.seed(sample(1:1000,1))
ss.NN <- mcmc.NN$steppingstone(10000000, NN.mcmc, Bk, burnin=0, plot=FALSE)
ss.NN.dto <- mcmc.NN.dto$steppingstone(10000000, NN.dto.mcmc, Bk, burnin=0, plot=FALSE)
ss.twopred <- mcmc.twopred$steppingstone(10000000, twopred.mcmc, Bk, burnin=0, plot=FALSE)
ss.twopred.dto <- mcmc.twopred.dto$steppingstone(10000000, twopred.dto.mcmc, Bk, burnin=0, plot=FALSE)
ss.NNN <- mcmc.NNN$steppingstone(10000000, NNN.mcmc, Bk, burnin=0, plot=FALSE)
ss.NNN.dto <- mcmc.NNN.dto$steppingstone(10000000, NNN.dto.mcmc, Bk, burnin=0, plot=FALSE)

mlnL <- c("NN"=ss.NN$lnr, "twopred"=ss.twopred$lnr, "NNN"=ss.NNN$lnr,
          "NN.dto"=ss.NN.dto$lnr, "twopred.dto"=ss.twopred.dto$lnr, "NNN.dto"=ss.NNN.dto$lnr)
mlnL

# NNN vs NN vs twpred
summ_BF <- as.data.frame(c(2*(mlnL[3]-mlnL[1]), 2*(mlnL[3]-mlnL[2]), 2*(mlnL[1]-mlnL[2]), 2*(mlnL[6]-mlnL[4]), 2*(mlnL[6]-mlnL[5]), 2*(mlnL[4]-mlnL[5])))
rownames(summ_BF) <- c("NNN vs NN", "NNN vs twopred", "NN vs twopred", "NNN.dto vs NN.dto", "NNN.dto vs twopred.dto", "NN.dto vs twopred.dto")
colnames(summ_BF) <- c("Bayes_Factor")
summ_BF

pdf("Bayes_Factor.pdf", width = 11, height = 8.5)
par(cex=1.2)
plot(summ_BF$Bayes_Factor, ylim = c(0,250), xlab="Models", ylab="Bayes Factor", pch=19)
abline(h=10)
dev.off()

# checking mcmc results
#par(mar=c(2,2,2,2))
#plot(NN.mcmc)

#par(mar=c(2,2,2,2))
#plot(NN.dto.mcmc)

#par(mar=c(2,2,2,2))
#plot(twopred.mcmc)

#par(mar=c(2,2,2,2))
#plot(twopred.dto.mcmc)

#PASTIS
pdf("par_NNN.pdf", height = 11, width = 8.5)
par(mar=c(2,2,2,2))
plot(NNN.mcmc)
dev.off()

#data-only
pdf("par_NNN.dto.pdf", height = 11, width = 8.5)
par(mar=c(2,2,2,2))
plot(NNN.dto.mcmc)
dev.off()

# plotting shifts
shiftsums.NN <- shiftSummaries(NN.mcmc, mcmc.NN, pp.cutoff=0.95)
plotShiftSummaries(shiftsums.NN, single.plot=TRUE, label.pts = FALSE)

shiftsums.NN.dto <- shiftSummaries(NN.dto.mcmc, mcmc.NN.dto, pp.cutoff=0.95)
plotShiftSummaries(shiftsums.NN.dto, single.plot=TRUE, label.pts = FALSE)

shiftsums.twopred <- shiftSummaries(twopred.mcmc, mcmc.twopred, pp.cutoff=0.95)
plotShiftSummaries(shiftsums.twopred, single.plot=TRUE, label.pts = FALSE)

shiftsums.twopred.dto <- shiftSummaries(twopred.dto.mcmc, mcmc.twopred.dto, pp.cutoff=0.95)
plotShiftSummaries(shiftsums.twopred.dto, single.plot=TRUE, label.pts = FALSE)

#PASTIS
pdf("shiftsums.NNN.pdf", height = 11, width = 8.5)
shiftsums.NNN <- shiftSummaries(NNN.mcmc, mcmc.NNN, pp.cutoff=0.95)
shiftsums.NNN$descendents

plotShiftSummaries(shiftsums.NNN, single.plot=TRUE, label.pts = FALSE)
dev.off()

# If we decrease the threshold to 0.9 pp
shiftsums.NNN.0.9 <- shiftSummaries(NNN.mcmc, mcmc.NNN, pp.cutoff=0.9)
shiftsums.NNN.0.9$descendents

# If we decrease the threshold to 0.85 pp
shiftsums.NNN.0.85 <- shiftSummaries(NNN.mcmc, mcmc.NNN, pp.cutoff=0.85)
shiftsums.NNN.0.85$descendents

# If we decrease the threshold to 0.8 pp
shiftsums.NNN.0.8 <- shiftSummaries(NNN.mcmc, mcmc.NNN, pp.cutoff=0.8)
shiftsums.NNN.0.8$descendents

# If we decrease the threshold to 0.7 pp
shiftsums.NNN.0.7 <- shiftSummaries(NNN.mcmc, mcmc.NNN, pp.cutoff=0.7)
shiftsums.NNN.0.7$descendents

# If we decrease the threshold to 0.1 pp
shiftsums.NNN.0.1 <- shiftSummaries(NNN.mcmc, mcmc.NNN, pp.cutoff=0.1)
shiftsums.NNN.0.1$descendents

#data-only
pdf("shiftsums.NNN.dto.pdf", height = 11, width = 8.5)
shiftsums.NNN.dto <- shiftSummaries(NNN.dto.mcmc, mcmc.NNN.dto, pp.cutoff=0.95)
plotShiftSummaries(shiftsums.NNN.dto, single.plot=TRUE, label.pts = FALSE)
dev.off()

# If we decrease the threshold to 0.9 pp
shiftsums.NNN.dto.0.9 <- shiftSummaries(NNN.dto.mcmc, mcmc.NNN.dto, pp.cutoff=0.9)
shiftsums.NNN.dto.0.9$descendents

# If we decrease the threshold to 0.85 pp
shiftsums.NNN.dto.0.85 <- shiftSummaries(NNN.dto.mcmc, mcmc.NNN.dto, pp.cutoff=0.85)
shiftsums.NNN.dto.0.85$descendents

# If we decrease the threshold to 0.8 pp
shiftsums.NNN.dto.0.8 <- shiftSummaries(NNN.dto.mcmc, mcmc.NNN.dto, pp.cutoff=0.8)
shiftsums.NNN.dto.0.8$descendents

# If we decrease the threshold to 0.7 pp
shiftsums.NNN.dto.0.7 <- shiftSummaries(NNN.dto.mcmc, mcmc.NNN.dto, pp.cutoff=0.7)
shiftsums.NNN.dto.0.7$descendents

# If we decrease the threshold to 0.1 pp
shiftsums.NNN.dto.0.1 <- shiftSummaries(NNN.dto.mcmc, mcmc.NNN.dto, pp.cutoff=0.1)
shiftsums.NNN.dto.0.1$descendents


#species in regimes
shiftsums.NN$descendents
shiftsums.NN$regressions

shiftsums.NN.dto$descendents
shiftsums.NN.dto$regressions

#PASTIS
shiftsums.NNN$descendents
shiftsums.NNN$regressions

#data-only
shiftsums.NNN.dto$descendents
shiftsums.NNN.dto$regressions


##############
#PLOT SIMMAP
##############

plotSimmap.mcmc(NNN.mcmc, burnin=0, edge.type = "regimes", pp.cutoff=0.95, show.tip.label = FALSE, no.margin=TRUE)

#################
#PLOT PHENOGRAM
#################

phenogram.density(ptre, pdat, chain=NNN.mcmc, burnin=0, pp.cutoff=0.95)

###########################
# pANCOVA
##########################

library(devtools)
install_github("JeroenSmaers/evomap")

require(phytools); require(geiger); require(nlme); require(evomap)

#check data
head(pglsData) #trait matrix
colnames(pglsData)<-c("Dependent","Independent", "sit", "family") 
data <- pglsData[, c(1:3)]

frog_tr #phylogeny

#Set groups to be compared selected by pp > 0.95:
pipids_tips <- getTips(frog_tr, findMRCA(frog_tr, pipa_shift))
#ramanella_tips <- getTips(frog_tr, findMRCA(frog_tr, ramanella_shift)) 
microhylids_tips <- getTips(frog_tr, findMRCA(frog_tr, microhylids_shift))
pyxicephalids_tips <- getTips(frog_tr, findMRCA(frog_tr, pyxicephalids_shift))
ranids_tips <- getTips(frog_tr, findMRCA(frog_tr, ranids_shift))
#chiromantis_tips <- getTips(frog_tr, findMRCA(frog_tr, chiromantis_shift))
#heleioporus_tips <- getTips(frog_tr, findMRCA(frog_tr, heleioporus_shift))
myobatrachids_tips <- getTips(frog_tr, findMRCA(frog_tr, myobatrachids_shift))
hylodids_tips <- getTips(frog_tr, findMRCA(frog_tr, hylodids_shift))
#hypsiboas_tips <- getTips(frog_tr, findMRCA(frog_tr, hypsiboas_shift))
#smilisca_tips <- getTips(frog_tr, findMRCA(frog_tr, smilisca_shift))
bufonids_tips <- getTips(frog_tr, findMRCA(frog_tr, bufonids_shift))
odontophrynids_tips <- getTips(frog_tr, findMRCA(frog_tr, odontophrynids_shift))
dendrobatids_tips <- getTips(frog_tr, findMRCA(frog_tr, dendrobatids_shift))

# Model SI microhylids
# slope
grpS_microhylids<-rep("A",length(rownames(data))) 
grpS_microhylids[microhylids_tips]<-"B"
names(grpS_microhylids)<-rownames(data)

# intercept
grpI_microhylids<-rep("A",length(rownames(data))) 
grpI_microhylids[microhylids_tips]<-"B"
names(grpI_microhylids)<-rownames(data)

#The baseline test comprises testing against a model with one slope and one intercept:
Model<-model.matrix(as.formula(Dependent~Independent), data)

#(3) Differences in slopes and differences in intercept: 
Model_SI_microhylids <- model.matrix(as.formula(Dependent~grpI_microhylids + grpS_microhylids:Independent), data[,c(1:2)])

pancova_microhylids <- gls.ancova(Dependent~Independent, vcv(frog_tr, model = corMartins), Model, Model_SI_microhylids)
pancova_microhylids

# Model SI ranids
# slope
grpS_ranids<-rep("A",length(rownames(data))) 
grpS_ranids[ranids_tips]<-"B"
names(grpS_ranids)<-rownames(data)

# intercept
grpI_ranids<-rep("A",length(rownames(data))) 
grpI_ranids[ranids_tips]<-"B"
names(grpI_ranids)<-rownames(data)

#The baseline test comprises testing against a model with one slope and one intercept:
Model<-model.matrix(as.formula(Dependent~Independent), data)

#(3) Differences in slopes and differences in intercept: 
Model_SI_ranids <- model.matrix(as.formula(Dependent~grpI_ranids + grpS_ranids:Independent), data[,c(1:2)])

pancova_ranids <- gls.ancova(Dependent~Independent, vcv(frog_tr, model = corMartins), Model, Model_SI_ranids)
pancova_ranids

# Model SI hylodids
# slope
grpS_hylodids<-rep("A",length(rownames(data))) 
grpS_hylodids[hylodids_tips]<-"B"
names(grpS_hylodids)<-rownames(data)

# intercept
grpI_hylodids<-rep("A",length(rownames(data))) 
grpI_hylodids[hylodids_tips]<-"B"
names(grpI_hylodids)<-rownames(data)

#The baseline test comprises testing against a model with one slope and one intercept:
Model<-model.matrix(as.formula(Dependent~Independent), data)

#(3) Differences in slopes and differences in intercept: 
Model_SI_hylodids <- model.matrix(as.formula(Dependent~grpI_hylodids + grpS_hylodids:Independent), data[,c(1:2)])

pancova_hylodids <- gls.ancova(Dependent~Independent, vcv(frog_tr, model = corMartins), Model, Model_SI_hylodids)
pancova_hylodids

# Model SI myobatrachids
# slope
grpS_myobatrachids<-rep("A",length(rownames(data))) 
grpS_myobatrachids[myobatrachids_tips]<-"B"
names(grpS_myobatrachids)<-rownames(data)

# intercept
grpI_myobatrachids<-rep("A",length(rownames(data))) 
grpI_myobatrachids[myobatrachids_tips]<-"B"
names(grpI_myobatrachids)<-rownames(data)

#The baseline test comprises testing against a model with one slope and one intercept:
Model<-model.matrix(as.formula(Dependent~Independent), data)

#(3) Differences in slopes and differences in intercept: 
Model_SI_myobatrachids <- model.matrix(as.formula(Dependent~grpI_myobatrachids + grpS_myobatrachids:Independent), data[,c(1:2)])

pancova_myobatrachids <- gls.ancova(Dependent~Independent, vcv(frog_tr, model = corMartins), Model, Model_SI_myobatrachids)
pancova_myobatrachids

# Model SI bufonids
# slope
grpS_bufonids<-rep("A",length(rownames(data))) 
grpS_bufonids[bufonids_tips]<-"B"
names(grpS_bufonids)<-rownames(data)

# intercept
grpI_bufonids<-rep("A",length(rownames(data))) 
grpI_bufonids[bufonids_tips]<-"B"
names(grpI_bufonids)<-rownames(data)

#The baseline test comprises testing against a model with one slope and one intercept:
Model<-model.matrix(as.formula(Dependent~Independent), data)

#(3) Differences in slopes and differences in intercept: 
Model_SI_bufonids <- model.matrix(as.formula(Dependent~grpI_bufonids + grpS_bufonids:Independent), data[,c(1:2)])

pancova_bufonids <- gls.ancova(Dependent~Independent, vcv(frog_tr, model = corMartins), Model, Model_SI_bufonids)
pancova_bufonids

# Model SI pipids
# slope
grpS_pipids<-rep("A",length(rownames(data))) 
grpS_pipids[pipids_tips]<-"B"
names(grpS_pipids)<-rownames(data)

# intercept
grpI_pipids<-rep("A",length(rownames(data))) 
grpI_pipids[pipids_tips]<-"B"
names(grpI_pipids)<-rownames(data)

#The baseline test comprises testing against a model with one slope and one intercept:
Model<-model.matrix(as.formula(Dependent~Independent), data)

#(3) Differences in slopes and differences in intercept: 
Model_SI_pipids <- model.matrix(as.formula(Dependent~grpI_pipids + grpS_pipids:Independent), data[,c(1:2)])

pancova_pipids <- gls.ancova(Dependent~Independent, vcv(frog_tr, model = corMartins), Model, Model_SI_pipids)
pancova_pipids

# Model SI odontophrynids
# slope
grpS_odontophrynids<-rep("A",length(rownames(data))) 
grpS_odontophrynids[odontophrynids_tips]<-"B"
names(grpS_odontophrynids)<-rownames(data)

# intercept
grpI_odontophrynids<-rep("A",length(rownames(data))) 
grpI_odontophrynids[odontophrynids_tips]<-"B"
names(grpI_odontophrynids)<-rownames(data)

#The baseline test comprises testing against a model with one slope and one intercept:
Model<-model.matrix(as.formula(Dependent~Independent), data)

#(3) Differences in slopes and differences in intercept: 
Model_SI_odontophrynids <- model.matrix(as.formula(Dependent~grpI_odontophrynids + grpS_odontophrynids:Independent), data[,c(1:2)])

pancova_odontophrynids <- gls.ancova(Dependent~Independent, vcv(frog_tr, model = corMartins), Model, Model_SI_odontophrynids)
pancova_odontophrynids

# Model SI dendrobatids
# slope
grpS_dendrobatids<-rep("A",length(rownames(data))) 
grpS_dendrobatids[dendrobatids_tips]<-"B"
names(grpS_dendrobatids)<-rownames(data)

# intercept
grpI_dendrobatids<-rep("A",length(rownames(data))) 
grpI_dendrobatids[dendrobatids_tips]<-"B"
names(grpI_dendrobatids)<-rownames(data)

#The baseline test comprises testing against a model with one slope and one intercept:
Model<-model.matrix(as.formula(Dependent~Independent), data)

#(3) Differences in slopes and differences in intercept: 
Model_SI_dendrobatids <- model.matrix(as.formula(Dependent~grpI_dendrobatids + grpS_dendrobatids:Independent), data[,c(1:2)])

pancova_dendrobatids <- gls.ancova(Dependent~Independent, vcv(frog_tr, model = corMartins), Model, Model_SI_dendrobatids)
pancova_dendrobatids


####Set groups to be compared selected by pp > 0.7:
#subsetting lineages in the regimes
shiftsums.NNN.0.7 <- shiftSummaries(NNN.mcmc, mcmc.NNN, pp.cutoff=0.7)
shiftsums.NNN.0.7$descendents
root <- shiftsums.NNN.0.7$descendents[[1]]
a <- shiftsums.NNN.0.7$descendents[[2]]
b <- shiftsums.NNN.0.7$descendents[[3]]
c <- shiftsums.NNN.0.7$descendents[[4]]
d <- shiftsums.NNN.0.7$descendents[[5]]
e <- shiftsums.NNN.0.7$descendents[[8]]
f <- shiftsums.NNN.0.7$descendents[[10]]
g <- shiftsums.NNN.0.7$descendents[[11]]
h <- shiftsums.NNN.0.7$descendents[[12]]
i <- shiftsums.NNN.0.7$descendents[[14]]
j <- shiftsums.NNN.0.7$descendents[[15]]
k <- shiftsums.NNN.0.7$descendents[[17]]
l <- shiftsums.NNN.0.7$descendents[[20]]
m <- shiftsums.NNN.0.7$descendents[[24]]
n <- shiftsums.NNN.0.7$descendents[[25]]
o <- shiftsums.NNN.0.7$descendents[[26]]

a_tips <- getTips(frog_tr, findMRCA(frog_tr, a))
b_tips <- getTips(frog_tr, findMRCA(frog_tr, b))
c_tips <- getTips(frog_tr, findMRCA(frog_tr, c))
d_tips <- getTips(frog_tr, findMRCA(frog_tr, d))
e_tips <- getTips(frog_tr, findMRCA(frog_tr, e))
f_tips <- getTips(frog_tr, findMRCA(frog_tr, f))
g_tips <- getTips(frog_tr, findMRCA(frog_tr, g))
h_tips <- getTips(frog_tr, findMRCA(frog_tr, h))
i_tips <- getTips(frog_tr, findMRCA(frog_tr, i))
j_tips <- getTips(frog_tr, findMRCA(frog_tr, j))
k_tips <- getTips(frog_tr, findMRCA(frog_tr, k))
l_tips <- getTips(frog_tr, findMRCA(frog_tr, l))
m_tips <- getTips(frog_tr, findMRCA(frog_tr, m))
n_tips <- getTips(frog_tr, findMRCA(frog_tr, n))
o_tips <- getTips(frog_tr, findMRCA(frog_tr, o))


# a
grpS_a<-rep("A",length(rownames(data))) 
grpS_a[a_tips]<-"B"
names(grpS_a)<-rownames(data)
grpI_a<-rep("A",length(rownames(data))) 
grpI_a[a_tips]<-"B"
names(grpI_a)<-rownames(data)
Model<-model.matrix(as.formula(Dependent~Independent), data)
Model_SI_a <- model.matrix(as.formula(Dependent~grpI_a + grpS_a:Independent), data[,c(1:2)])
pancova_a <- gls.ancova(Dependent~Independent, vcv(frog_tr, model = corMartins), Model, Model_SI_a)
pancova_a
a

# b
grpS_b<-rep("A",length(rownames(data))) 
grpS_b[b_tips]<-"B"
names(grpS_b)<-rownames(data)
grpI_b<-rep("A",length(rownames(data))) 
grpI_b[b_tips]<-"B"
names(grpI_b)<-rownames(data)
Model<-model.matrix(as.formula(Dependent~Independent), data)
Model_SI_b <- model.matrix(as.formula(Dependent~grpI_b + grpS_b:Independent), data[,c(1:2)])
pancova_b <- gls.ancova(Dependent~Independent, vcv(frog_tr, model = corMartins), Model, Model_SI_b)
pancova_b
b

# c
grpS_c<-rep("A",length(rownames(data))) 
grpS_c[c_tips]<-"B"
names(grpS_c)<-rownames(data)
grpI_c<-rep("A",length(rownames(data))) 
grpI_c[c_tips]<-"B"
names(grpI_c)<-rownames(data)
Model<-model.matrix(as.formula(Dependent~Independent), data)
Model_SI_c <- model.matrix(as.formula(Dependent~grpI_c + grpS_c:Independent), data[,c(1:2)])
pancova_c <- gls.ancova(Dependent~Independent, vcv(frog_tr, model = corMartins), Model, Model_SI_c)
pancova_c
c

# d
grpS_d<-rep("A",length(rownames(data))) 
grpS_d[d_tips]<-"B"
names(grpS_d)<-rownames(data)
grpI_d<-rep("A",length(rownames(data))) 
grpI_d[d_tips]<-"B"
names(grpI_d)<-rownames(data)
Model<-model.matrix(as.formula(Dependent~Independent), data)
Model_SI_d <- model.matrix(as.formula(Dependent~grpI_d + grpS_d:Independent), data[,c(1:2)])
pancova_d <- gls.ancova(Dependent~Independent, vcv(frog_tr, model = corMartins), Model, Model_SI_d)
pancova_d
d

# e
grpS_e<-rep("A",length(rownames(data))) 
grpS_e[e_tips]<-"B"
names(grpS_e)<-rownames(data)
grpI_e<-rep("A",length(rownames(data))) 
grpI_e[e_tips]<-"B"
names(grpI_e)<-rownames(data)
Model<-model.matrix(as.formula(Dependent~Independent), data)
Model_SI_e <- model.matrix(as.formula(Dependent~grpI_e + grpS_e:Independent), data[,c(1:2)])
pancova_e <- gls.ancova(Dependent~Independent, vcv(frog_tr, model = corMartins), Model, Model_SI_e)
pancova_e
e

# f *Huia
grpS_f<-rep("A",length(rownames(data))) 
grpS_f[f_tips]<-"B"
names(grpS_f)<-rownames(data)
grpI_f<-rep("A",length(rownames(data))) 
grpI_f[f_tips]<-"B"
names(grpI_f)<-rownames(data)
Model<-model.matrix(as.formula(Dependent~Independent), data)
Model_SI_f <- model.matrix(as.formula(Dependent~grpI_f + grpS_f:Independent), data[,c(1:2)])
pancova_f <- gls.ancova(Dependent~Independent, vcv(frog_tr, model = corMartins), Model, Model_SI_f)
pancova_f
f

# g *Ranas
grpS_g<-rep("A",length(rownames(data))) 
grpS_g[g_tips]<-"B"
names(grpS_g)<-rownames(data)
grpI_g<-rep("A",length(rownames(data))) 
grpI_g[g_tips]<-"B"
names(grpI_g)<-rownames(data)
Model<-model.matrix(as.formula(Dependent~Independent), data)
Model_SI_g <- model.matrix(as.formula(Dependent~grpI_g + grpS_g:Independent), data[,c(1:2)])
pancova_g <- gls.ancova(Dependent~Independent, vcv(frog_tr, model = corMartins), Model, Model_SI_g)
pancova_g
g

# h
grpS_h<-rep("A",length(rownames(data))) 
grpS_h[h_tips]<-"B"
names(grpS_h)<-rownames(data)
grpI_h<-rep("A",length(rownames(data))) 
grpI_h[h_tips]<-"B"
names(grpI_h)<-rownames(data)
Model<-model.matrix(as.formula(Dependent~Independent), data)
Model_SI_h <- model.matrix(as.formula(Dependent~grpI_h + grpS_h:Independent), data[,c(1:2)])
pancova_h <- gls.ancova(Dependent~Independent, vcv(frog_tr, model = corMartins), Model, Model_SI_h)
pancova_h
h

# i
grpS_i<-rep("A",length(rownames(data))) 
grpS_i[i_tips]<-"B"
names(grpS_i)<-rownames(data)
grpI_i<-rep("A",length(rownames(data))) 
grpI_i[i_tips]<-"B"
names(grpI_i)<-rownames(data)
Model<-model.matrix(as.formula(Dependent~Independent), data)
Model_SI_i <- model.matrix(as.formula(Dependent~grpI_i + grpS_i:Independent), data[,c(1:2)])
pancova_i <- gls.ancova(Dependent~Independent, vcv(frog_tr, model = corMartins), Model, Model_SI_i)
pancova_i
i

# j
grpS_j<-rep("A",length(rownames(data))) 
grpS_j[j_tips]<-"B"
names(grpS_j)<-rownames(data)
grpI_j<-rep("A",length(rownames(data))) 
grpI_j[j_tips]<-"B"
names(grpI_j)<-rownames(data)
Model<-model.matrix(as.formula(Dependent~Independent), data)
Model_SI_j <- model.matrix(as.formula(Dependent~grpI_j + grpS_j:Independent), data[,c(1:2)])
pancova_j <- gls.ancova(Dependent~Independent, vcv(frog_tr, model = corMartins), Model, Model_SI_j)
pancova_j
j

# k
grpS_k<-rep("A",length(rownames(data))) 
grpS_k[k_tips]<-"B"
names(grpS_k)<-rownames(data)
grpI_k<-rep("A",length(rownames(data))) 
grpI_k[k_tips]<-"B"
names(grpI_k)<-rownames(data)
Model<-model.matrix(as.formula(Dependent~Independent), data)
Model_SI_k <- model.matrix(as.formula(Dependent~grpI_k + grpS_k:Independent), data[,c(1:2)])
pancova_k <- gls.ancova(Dependent~Independent, vcv(frog_tr, model = corMartins), Model, Model_SI_k)
pancova_k
k

# l *Dendropsphus
grpS_l<-rep("A",length(rownames(data))) 
grpS_l[l_tips]<-"B"
names(grpS_l)<-rownames(data)
grpI_l<-rep("A",length(rownames(data))) 
grpI_l[l_tips]<-"B"
names(grpI_l)<-rownames(data)
Model<-model.matrix(as.formula(Dependent~Independent), data)
Model_SI_l <- model.matrix(as.formula(Dependent~grpI_l + grpS_l:Independent), data[,c(1:2)])
pancova_l <- gls.ancova(Dependent~Independent, vcv(frog_tr, model = corMartins), Model, Model_SI_l)
pancova_l
l

# m
grpS_m<-rep("A",length(rownames(data))) 
grpS_m[m_tips]<-"B"
names(grpS_m)<-rownames(data)
grpI_m<-rep("A",length(rownames(data))) 
grpI_m[m_tips]<-"B"
names(grpI_m)<-rownames(data)
Model<-model.matrix(as.formula(Dependent~Independent), data)
Model_SI_m <- model.matrix(as.formula(Dependent~grpI_m + grpS_m:Independent), data[,c(1:2)])
pancova_m <- gls.ancova(Dependent~Independent, vcv(frog_tr, model = corMartins), Model, Model_SI_m)
pancova_m
m

# n
grpS_n<-rep("A",length(rownames(data))) 
grpS_n[n_tips]<-"B"
names(grpS_n)<-rownames(data)
grpI_n<-rep("A",length(rownames(data))) 
grpI_n[n_tips]<-"B"
names(grpI_n)<-rownames(data)
Model<-model.matrix(as.formula(Dependent~Independent), data)
Model_SI_n <- model.matrix(as.formula(Dependent~grpI_n + grpS_n:Independent), data[,c(1:2)])
pancova_n <- gls.ancova(Dependent~Independent, vcv(frog_tr, model = corMartins), Model, Model_SI_n)
pancova_n
n

# o *poison frogs
grpS_o<-rep("A",length(rownames(data))) 
grpS_o[o_tips]<-"B"
names(grpS_o)<-rownames(data)
grpI_o<-rep("A",length(rownames(data))) 
grpI_o[o_tips]<-"B"
names(grpI_o)<-rownames(data)
Model<-model.matrix(as.formula(Dependent~Independent), data)
Model_SI_o <- model.matrix(as.formula(Dependent~grpI_o + grpS_o:Independent), data[,c(1:2)])
pancova_o <- gls.ancova(Dependent~Independent, vcv(frog_tr, model = corMartins), Model, Model_SI_o)
pancova_o
o

rbind("A"=pancova_a, "B"=pancova_b, "C"=pancova_c, "D"=pancova_d, "E"=pancova_e, "F"=pancova_f, "G"=pancova_g, "H"=pancova_h, "I"=pancova_i, "J"=pancova_j, "K"=pancova_k, "L"=pancova_l, "M"=pancova_m, "N"=pancova_n, "O"=pancova_o) %>%
  write.csv("shift_summs_0.7_pancova_results.csv")

# plotting
#subetting ranids
#ranids<-pglsData[which(pglsData[,4]=="Ranidae"), ]
#non-shift
#ranids_nonshift <- pglsData[setdiff(rownames(ranids), c(g,f)),]

#assign state to the species included in regimes
state.root <- setNames(replicate(length(root), 0), root)
state.f <- setNames(replicate(length(f), 1), f)
state.g <- setNames(replicate(length(g), 2), g)
state.l <- setNames(replicate(length(l), 3), l)
state.o <- setNames(replicate(length(o), 4), o)

#create a object with the tip states
tip.states <- c(state.root, state.f, state.g, state.l, state.o)

a <- setdiff(frog_tr$tip.label, names(tip.states))
a2 <- setNames(replicate(length(a), 0), a)

tip.states2 <- c(state.root, state.f, state.g, state.l, state.o, a2)

#pruned phylogeny and data
simmap.t <- make.simmap(frog_tr, tip.states2, model = "ER", nsim = 1)

#plot phylogeny with tip.states
my_cols <- setNames(c("gray75", "red", "green4", "darkorange1", "blue"), unique(tip.states2))

pdf("simmap_shifts4.pdf", width = 5, height = 7)
#par(bg = "black")
plotSimmap(simmap.t, colors = my_cols, lwd = 1, ftype = "off", type = "fan", mar = c(0.1, 0.1, 0.1, 0.1))
#axisPhylo()
dev.off()

# subsetting df ~ body size of clades representing adaptive shifts
root_df <- pglsData[,1][match(root, rownames(pglsData))]
root_bs <- pglsData[,2][match(root, rownames(pglsData))]
root_spp <- cbind(df=root_df, svl=root_bs)
ranids_df <- pglsData[,1][match(f, rownames(pglsData))]
ranids_bs <- pglsData[,2][match(f, rownames(pglsData))]
ranids_spp <- cbind(df=ranids_df, svl=ranids_bs)
ranas_df <- pglsData[,1][match(g, rownames(pglsData))]
ranas_bs <- pglsData[,2][match(g, rownames(pglsData))]
ranas_spp <- cbind(df=ranas_df, svl=ranas_bs)
dendropsophus_df <- pglsData[,1][match(l, rownames(pglsData))]
dendropsophus_bs <- pglsData[,2][match(l, rownames(pglsData))]
dendropsophus_spp <- cbind(df=dendropsophus_df, svl=dendropsophus_bs)
dendrobatids_df <- pglsData[,1][match(o, rownames(pglsData))]
dendrobatids_bs <- pglsData[,2][match(o, rownames(pglsData))]
dendrobatids_spp <- cbind(df=dendrobatids_df, svl=dendrobatids_bs)


ylimits <- range(as.numeric(pglsData[,1]))
xlimits <- range(as.numeric(pglsData[,2]))

# densities distribution of df and body size of clades representing adaptive shifts
root_densities <- shiftsums.NNN.0.7$cladesummaries[[1]]$densities
ranids_densities <- shiftsums.NNN.0.7$cladesummaries[[10]]$densities
ranas_densities <- shiftsums.NNN.0.7$cladesummaries[[11]]$densities
dendropsophus_densities <- shiftsums.NNN.0.7$cladesummaries[[20]]$densities
dendrobatids_densities <- shiftsums.NNN.0.7$cladesummaries[[26]]$densities

# axis limits for the intercept density
xlimits_t <- range(root_densities$theta$x, ranids_densities$theta$x, ranas_densities$theta$x, dendropsophus_densities$theta$x, dendrobatids_densities$theta$x)
ylimits_t <- range(root_densities$theta$y, ranids_densities$theta$y, ranas_densities$theta$y, dendropsophus_densities$theta$y, dendrobatids_densities$theta$y)

# axis limits for the slope density body size
xlimits_s1 <- range(root_densities$beta_svl$x, ranids_densities$beta_svl$x, ranas_densities$beta_svl$x, dendropsophus_densities$beta_svl$x, dendrobatids_densities$beta_svl$x)
ylimits_s1 <- range(root_densities$beta_svl$y, ranids_densities$beta_svl$y, ranas_densities$beta_svl$y, dendropsophus_densities$beta_svl$y, dendrobatids_densities$beta_svl$y)

# axis limits for the slope density calling site
xlimits_s2 <- range(root_densities$beta_sit$x, ranids_densities$beta_sit$x, ranas_densities$beta_sit$x, dendropsophus_densities$beta_sit$x, dendrobatids_densities$beta_sit$x)
ylimits_s2 <- range(root_densities$beta_sit$y, ranids_densities$beta_sit$y, ranas_densities$beta_sit$y, dendropsophus_densities$beta_sit$y, dendrobatids_densities$beta_sit$y)

# axis limits for the slope density interaction body size and calling site
xlimits_s3 <- range(root_densities$beta_svlxsit$x, ranids_densities$beta_svlxsit$x, ranas_densities$beta_svlxsit$x, dendropsophus_densities$beta_svlxsit$x, dendrobatids_densities$beta_svlxsit$x)
ylimits_s3 <- range(root_densities$beta_svlxsit$y, ranids_densities$beta_svlxsit$y, ranas_densities$beta_svlxsit$y, dendropsophus_densities$beta_svlxsit$y, dendrobatids_densities$beta_svlxsit$y)

#############
#plotting shifts
#############

pdf("shifts_densities_new_v3.pdf", width = 8, height = 11)

#par(mfcol = c(5,3))
par(mfcol = c(4,3))
par(cex = 0.65)
par(mar = c(1, 3, 0, 0.5), oma = c(4, 0.5, 0.5, 0.5)) #(bottom, left, top, rigth)
par(tcl = -0.25)
par(mgp = c(2, 0, 0))
par(bg = "white")

#dendrobatids & aromobatids
dendrobatids.image <- readPNG("/Users/jtonini/Desktop/bayou/Epipedobates_tricolor.png")
plot(1:2, type='n', axes=FALSE, xlab = "", ylab = "")
rasterImage(dendrobatids.image,1,1,2,2, interpolate = FALSE)

#ranids
ranids.image <- readPNG("/Users/jtonini/Desktop/bayou/Huia_cavitympanum1.png")
plot(1:2, type='n', axes=FALSE, xlab = "", ylab = "")
rasterImage(ranids.image,1,1,2,2, interpolate = FALSE)

#ranas
ranas.image <- readPNG("/Users/jtonini/Desktop/bayou/Rana_blairi_Richard_Sage.png")
plot(1:2, type='n', axes=FALSE, xlab = "", ylab = "")
rasterImage(ranas.image,1,1,2,2, interpolate = FALSE)

#dendropsophus
dendropsophus.image <- readPNG("/Users/jtonini/Desktop/bayou/Dendropsophus_elegans_IMG_4229.png")
plot(1:2, type='n', ann = FALSE, axes=FALSE, xlab = "", ylab = "")
rasterImage(dendropsophus.image,1,1,2,2, interpolate = FALSE)

# 1. same slope and intercept: dendrobatids, odontophtynids
#dendrobatids
plot(pglsData[,1] ~ pglsData[,2], pch = 19, col = "gray75", main = "", xlab = "", ylab = "", axes=FALSE, ylim=c(5, 10.5), xlim=c(2, 5.5)) 
abline(a = as.numeric(shiftsums.NNN.0.7$regressions[,1][1]), b = as.numeric(shiftsums.NNN.0.7$regressions[,2][1]), lwd = 5, lty = 1, col = "gray75")
points(dendrobatids_spp[,1] ~ dendrobatids_spp[,2], ylim=c(5, 10.5), xlim=c(2, 5.5), pch = 19, col = "blue")
regs <- shiftsums.NNN.0.7$regressions[26,]
abline(a = as.numeric(shiftsums.NNN.0.7$regressions[,1][26]), b = regs[2]+1*regs[4], ylim=c(5, 10.5), xlim=c(2, 5.5), lwd = 3, lty = 1, col = "blue")
axis(1)
axis(2)

#ranas
plot(pglsData[,1] ~ pglsData[,2], pch = 19, col = "gray75", main = "", ylab = "", xlab = "", axes=FALSE, ylim=c(5, 10.5), xlim=c(2, 5.5)) 
abline(a = as.numeric(shiftsums.NNN.0.7$regressions[,1][1]), b = as.numeric(shiftsums.NNN.0.7$regressions[,2][1]), ylim=c(5, 10.5), xlim=c(2, 5.5), lwd = 5, lty = 1, col = "gray75")
points(ranas_spp[,1] ~ ranas_spp[,2], ylim=c(5, 10.5), xlim=c(2, 5.5), pch = 19, col = "green4")
regs <- shiftsums.NNN.0.7$regressions[11,]
abline(a = regs[1], b = regs[2], ylim=c(5, 10.5), xlim=c(2, 5.5), lwd = 3, lty = 1, col = "green4")
axis(1)
axis(2)

#dendropsophus
plot(pglsData[,1] ~ pglsData[,2], pch = 19, col = "gray75", main = "", ylab = "", xlab = "", axes=FALSE, ylim=c(5, 10.5), xlim=c(2, 5.5)) 
abline(a = as.numeric(shiftsums.NNN.0.7$regressions[,1][1]), b = as.numeric(shiftsums.NNN.0.7$regressions[,2][1]), ylim=c(5, 10.5), xlim=c(2, 5.5), lwd = 5, lty = 1, col = "gray75")
points(dendropsophus_spp[,1] ~ dendropsophus_spp[,2], ylim=c(5, 10.5), xlim=c(2, 5.5), pch = 19, col = "darkorange1")
regs <- shiftsums.NNN.0.7$regressions[20,]
abline(a = regs[1], b = regs[2]+1*regs[4], ylim=c(5, 10.5), xlim=c(2, 5.5), lwd = 3, lty = 1, col = "darkorange1")
axis(1)
axis(2)

# 2. distinct slope and intercept: ranids, bufonids, pipids, hylodids
#ranids
plot(pglsData[,1] ~ pglsData[,2], pch = 19, col = "gray75", main = "", ylab = "", xlab = "", axes=FALSE, ylim=c(5, 10.5), xlim=c(2, 5.5)) 
abline(a = as.numeric(shiftsums.NNN.0.7$regressions[,1][1]), b = as.numeric(shiftsums.NNN.0.7$regressions[,2][1]), lwd = 5, lty = 1, col = "gray75")
points(ranids_spp[,1] ~ ranids_spp[,2], ylim=c(5, 10.5), xlim=c(2, 5.5), pch = 19, col = "red")
regs <- shiftsums.NNN.0.7$regressions[10,]
abline(a = as.numeric(shiftsums.NNN.0.7$regressions[,1][10]), b = regs[2], ylim=c(5, 10.5), xlim=c(2, 5.5), lwd = 3, lty = 1, col = "red")
axis(1)
axis(2)

mtext("log Body size (mm)", side = 1, cex = 0.75, line = 2.2)
mtext("log Dominant Frequency (Hz)", side = 2, cex = 0.75, line = 2.2)

#DF densities
#dendrobatids
plot(root_densities$theta, ylim=ylimits_t, xlim=c(4,11), xlab = "", ylab = "", lwd = 1, main = "", axes = FALSE, col = "gray75")
polygon(root_densities$theta, col="gray75", border="gray75")
lines(dendrobatids_densities$theta, ylim=ylimits_t, xlim=c(4,11), xlab = "", ylab = "", lwd = 1, main = "", col = adjustcolor("blue", alpha.f = 0.7))
polygon(dendrobatids_densities$theta, col=adjustcolor("blue", alpha.f = 0.7), border=adjustcolor("blue", alpha.f = 0.7))
abline(v=c(6,8,10), lty = 2, lwd = 1)

#ranas
plot(root_densities$theta, ylim=ylimits_t, xlim=c(4,11), xlab = "", ylab = "", lwd = 1, main = "", axes = FALSE, col = "gray75", ad=T)
polygon(root_densities$theta, col="gray75", border="gray75")
lines(ranas_densities$theta, ylim=ylimits_t, xlim=c(4,11), xlab = "", ylab = "", lwd = 1, main = "", col = adjustcolor("green4", alpha.f = 0.7))
polygon(ranas_densities$theta, col=adjustcolor("green4", alpha.f = 0.7), border=adjustcolor("green4", alpha.f = 0.7))
abline(v=c(6,8,10), lty = 2, lwd = 1)

#dendropsophus
plot(root_densities$theta, ylim=ylimits_t, xlim=c(4,11), xlab = "", ylab = "", lwd = 1, main = "", axes = FALSE, col = "gray75")
polygon(root_densities$theta, col="gray75", border="gray75")
lines(dendropsophus_densities$theta, ylim=ylimits_t, xlim=c(4,11), xlab = "", ylab = "", lwd = 1, main = "", col = adjustcolor("darkorange1", alpha.f = 0.7))
polygon(dendropsophus_densities$theta, col=adjustcolor("darkorange1", alpha.f = 0.7), border=adjustcolor("darkorange1", alpha.f = 0.7))
abline(v=c(6,8,10), lty = 2, lwd = 1)

#ranids
plot(root_densities$theta, ylim=ylimits_t, xlim=c(4,11), xlab = "", ylab = "", lwd = 1, main = "", axes = FALSE, col = "gray75")
polygon(root_densities$theta, col="gray75", border="gray75")
lines(ranids_densities$theta, ylim=ylimits_t, xlim=c(4,11), xlab = "", ylab = "", lwd = 1, main = "", col = adjustcolor("red", alpha.f = 0.7))
polygon(ranids_densities$theta, col=adjustcolor("red", alpha.f = 0.7), border=adjustcolor("red", alpha.f = 0.7))
abline(v=c(6,8,10), lty = 2, lwd = 1)

mtext(expression(paste(theta[DF])), side = 1, cex = 0.75, line = 2.2)

#body size
#dendrobatids
plot(root_densities$beta_svl, ylim=ylimits_s1, xlim=c(-1, 1), xlab = "", ylab = "", lwd = 1, main = "", yaxt="n", col = "gray75", axes = FALSE)
polygon(root_densities$beta_svl, col="gray75", border="gray75")
lines(dendrobatids_densities$beta_svl, ylim=ylimits_s1, xlim=c(-1, 1), xlab = "", ylab = "", lwd = 1, main = "", col = adjustcolor("blue", alpha.f = 0.7))
polygon(dendrobatids_densities$beta_svl, col=adjustcolor("blue", alpha.f = 0.7), border=adjustcolor("blue", alpha.f = 0.7))
abline(v=c(-0.5, 0, 0.5), lty = 2, lwd = 1)

#ranas
plot(root_densities$beta_svl, ylim=ylimits_s1, xlim=c(-1, 1), xlab = "", ylab = "", lwd = 1, main = "", axes = FALSE, col = "gray")
polygon(root_densities$beta_svl, col="gray75", border="gray75")
lines(ranas_densities$beta_svl, ylim=ylimits_s1, xlim=c(-1, 1), xlab = "", ylab = "", lwd = 1, main = "", col = adjustcolor("green4", alpha.f = 0.7))
polygon(ranas_densities$beta_svl, col=adjustcolor("green4", alpha.f = 0.7), border=adjustcolor("green4", alpha.f = 0.7))
abline(v=c(-0.5, 0, 0.5), lty = 2, lwd = 1)

#dendropsophus
plot(root_densities$beta_svl, ylim=ylimits_s1, xlim=c(-1, 1), xlab = "", ylab = "", lwd = 1, main = "", axes = FALSE, col = "gray")
polygon(root_densities$beta_svl, col="gray75", border="gray75")
lines(dendropsophus_densities$beta_svl, ylim=ylimits_s1, xlim=c(-1, 1), xlab = "", ylab = "", lwd = 1, main = "", col = adjustcolor("darkorange1", alpha.f = 0.7))
polygon(dendropsophus_densities$beta_svl, col=adjustcolor("darkorange1", alpha.f = 0.7), border=adjustcolor("darkorange1", alpha.f = 0.7))
abline(v=c(-0.5, 0, 0.5), lty = 2, lwd = 1)

#ranids
plot(root_densities$beta_svl, ylim=ylimits_s1, xlim=c(-1, 1), xlab = "", ylab = "", lwd = 1, main = "", axes = FALSE, col = "gray")
polygon(root_densities$beta_svl, col="gray75", border="gray75")
lines(ranids_densities$beta_svl, ylim=ylimits_s1, xlim=c(-1, 1), xlab = "", ylab = "", lwd = 1, main = "", col = adjustcolor("red", alpha.f = 0.7))
polygon(ranids_densities$beta_svl, col=adjustcolor("red", alpha.f = 0.7), border=adjustcolor("red", alpha.f = 0.7))
abline(v=c(-0.5, 0, 0.5), lty = 2, lwd = 1)

mtext(expression(paste(beta["body size"])), side = 1, cex = 0.75, line = 2.2)

dev.off()

par(mfrow=c(2,1))

#boxplot
#DF
pdf("boxplot_df.pdf")
boxplot(poison_frogs$df, ranas$df, dendropsophus$df, ranids$df, col = cols, ylab = "", xlab = "", axes=FALSE)
axis(2)
mtext("log Dominant Frequency (Hz)", side = 2, cex = 0.75, line = 2.2)
dev.off()

#DF
pdf("boxplot_svl.pdf")
boxplot(poison_frogs$svl, ranas$svl, dendropsophus$svl, ranids$svl, col = cols, ylab = "", xlab = "", axes=FALSE)
axis(2)
mtext("log Body size (mm)", side = 2, cex = 0.75, line = 2.2)
dev.off()

dev.off()

p <- ggplot(ToothGrowth, aes(x=dose, y=len)) + 
  geom_violin()
p


####Set groups to be compared selected by pp > 0.1:
#subsetting lineages in the regimes
shiftsums.NNN.0.1$descendents
root <- shiftsums.NNN.0.1$descendents[[1]]
a <- shiftsums.NNN.0.1$descendents[[2]]
b <- shiftsums.NNN.0.1$descendents[[4]]
c <- shiftsums.NNN.0.1$descendents[[6]]
d <- shiftsums.NNN.0.1$descendents[[7]]
e <- shiftsums.NNN.0.1$descendents[[9]]
f <- shiftsums.NNN.0.1$descendents[[10]]
g <- shiftsums.NNN.0.1$descendents[[12]]
h <- shiftsums.NNN.0.1$descendents[[13]]
i <- shiftsums.NNN.0.1$descendents[[14]]
j <- shiftsums.NNN.0.1$descendents[[15]]
k <- shiftsums.NNN.0.1$descendents[[22]]
l <- shiftsums.NNN.0.1$descendents[[23]]
m <- shiftsums.NNN.0.1$descendents[[27]]
n <- shiftsums.NNN.0.1$descendents[[29]]
o <- shiftsums.NNN.0.1$descendents[[30]]
p <- shiftsums.NNN.0.1$descendents[[31]]
q <- shiftsums.NNN.0.1$descendents[[37]]
r <- shiftsums.NNN.0.1$descendents[[39]]
s <- shiftsums.NNN.0.1$descendents[[41]]
t <- shiftsums.NNN.0.1$descendents[[45]]
u <- shiftsums.NNN.0.1$descendents[[46]]
v <- shiftsums.NNN.0.1$descendents[[47]]
w <- shiftsums.NNN.0.1$descendents[[50]]
x <- shiftsums.NNN.0.1$descendents[[51]]
y <- shiftsums.NNN.0.1$descendents[[55]]
z <- shiftsums.NNN.0.1$descendents[[57]]
aa <- shiftsums.NNN.0.1$descendents[[58]]
ab <- shiftsums.NNN.0.1$descendents[[63]]
ac <- shiftsums.NNN.0.1$descendents[[67]]
ad <- shiftsums.NNN.0.1$descendents[[70]]
ae <- shiftsums.NNN.0.1$descendents[[71]]
af <- shiftsums.NNN.0.1$descendents[[74]]
ag <- shiftsums.NNN.0.1$descendents[[78]]
ah <- shiftsums.NNN.0.1$descendents[[79]]
ai <- shiftsums.NNN.0.1$descendents[[80]]
aj <- shiftsums.NNN.0.1$descendents[[81]]

a_tips <- getTips(frog_tr, findMRCA(frog_tr, a))
b_tips <- getTips(frog_tr, findMRCA(frog_tr, b))
c_tips <- getTips(frog_tr, findMRCA(frog_tr, c))
d_tips <- getTips(frog_tr, findMRCA(frog_tr, d))
e_tips <- getTips(frog_tr, findMRCA(frog_tr, e))
f_tips <- getTips(frog_tr, findMRCA(frog_tr, f))
g_tips <- getTips(frog_tr, findMRCA(frog_tr, g))
h_tips <- getTips(frog_tr, findMRCA(frog_tr, h))
i_tips <- getTips(frog_tr, findMRCA(frog_tr, i))
j_tips <- getTips(frog_tr, findMRCA(frog_tr, j))
k_tips <- getTips(frog_tr, findMRCA(frog_tr, k))
l_tips <- getTips(frog_tr, findMRCA(frog_tr, l))
m_tips <- getTips(frog_tr, findMRCA(frog_tr, m))
n_tips <- getTips(frog_tr, findMRCA(frog_tr, n))
o_tips <- getTips(frog_tr, findMRCA(frog_tr, o))
p_tips <- getTips(frog_tr, findMRCA(frog_tr, p))
q_tips <- getTips(frog_tr, findMRCA(frog_tr, q))
r_tips <- getTips(frog_tr, findMRCA(frog_tr, r))
s_tips <- getTips(frog_tr, findMRCA(frog_tr, s))
t_tips <- getTips(frog_tr, findMRCA(frog_tr, t))
u_tips <- getTips(frog_tr, findMRCA(frog_tr, u))
v_tips <- getTips(frog_tr, findMRCA(frog_tr, v))
w_tips <- getTips(frog_tr, findMRCA(frog_tr, w))
x_tips <- getTips(frog_tr, findMRCA(frog_tr, x))
y_tips <- getTips(frog_tr, findMRCA(frog_tr, y))
z_tips <- getTips(frog_tr, findMRCA(frog_tr, z))
aa_tips <- getTips(frog_tr, findMRCA(frog_tr, aa))
ab_tips <- getTips(frog_tr, findMRCA(frog_tr, ab))
ac_tips <- getTips(frog_tr, findMRCA(frog_tr, ac))
ad_tips <- getTips(frog_tr, findMRCA(frog_tr, ad))
ae_tips <- getTips(frog_tr, findMRCA(frog_tr, ae))
af_tips <- getTips(frog_tr, findMRCA(frog_tr, af))
ag_tips <- getTips(frog_tr, findMRCA(frog_tr, ag))
ah_tips <- getTips(frog_tr, findMRCA(frog_tr, ah))
ai_tips <- getTips(frog_tr, findMRCA(frog_tr, ai))
aj_tips <- getTips(frog_tr, findMRCA(frog_tr, aj))


# a
grpS_a<-rep("A",length(rownames(data))) 
grpS_a[a_tips]<-"B"
names(grpS_a)<-rownames(data)
grpI_a<-rep("A",length(rownames(data))) 
grpI_a[a_tips]<-"B"
names(grpI_a)<-rownames(data)
Model<-model.matrix(as.formula(Dependent~Independent), data)
Model_SI_a <- model.matrix(as.formula(Dependent~grpI_a + grpS_a:Independent), data[,c(1:2)])
pancova_a <- gls.ancova(Dependent~Independent, vcv(frog_tr, model = corMartins), Model, Model_SI_a)
pancova_a

# b
grpS_b<-rep("A",length(rownames(data))) 
grpS_b[b_tips]<-"B"
names(grpS_b)<-rownames(data)
grpI_b<-rep("A",length(rownames(data))) 
grpI_b[b_tips]<-"B"
names(grpI_b)<-rownames(data)
Model<-model.matrix(as.formula(Dependent~Independent), data)
Model_SI_b <- model.matrix(as.formula(Dependent~grpI_b + grpS_b:Independent), data[,c(1:2)])
pancova_b <- gls.ancova(Dependent~Independent, vcv(frog_tr, model = corMartins), Model, Model_SI_b)
pancova_b

# c
grpS_c<-rep("A",length(rownames(data))) 
grpS_c[c_tips]<-"B"
names(grpS_c)<-rownames(data)
grpI_c<-rep("A",length(rownames(data))) 
grpI_c[c_tips]<-"B"
names(grpI_c)<-rownames(data)
Model<-model.matrix(as.formula(Dependent~Independent), data)
Model_SI_c <- model.matrix(as.formula(Dependent~grpI_c + grpS_c:Independent), data[,c(1:2)])
pancova_c <- gls.ancova(Dependent~Independent, vcv(frog_tr, model = corMartins), Model, Model_SI_c)
pancova_c

# d
grpS_d<-rep("A",length(rownames(data))) 
grpS_d[d_tips]<-"B"
names(grpS_d)<-rownames(data)
grpI_d<-rep("A",length(rownames(data))) 
grpI_d[d_tips]<-"B"
names(grpI_d)<-rownames(data)
Model<-model.matrix(as.formula(Dependent~Independent), data)
Model_SI_d <- model.matrix(as.formula(Dependent~grpI_d + grpS_d:Independent), data[,c(1:2)])
pancova_d <- gls.ancova(Dependent~Independent, vcv(frog_tr, model = corMartins), Model, Model_SI_d)
pancova_d

# e
grpS_e<-rep("A",length(rownames(data))) 
grpS_e[e_tips]<-"B"
names(grpS_e)<-rownames(data)
grpI_e<-rep("A",length(rownames(data))) 
grpI_e[e_tips]<-"B"
names(grpI_e)<-rownames(data)
Model<-model.matrix(as.formula(Dependent~Independent), data)
Model_SI_e <- model.matrix(as.formula(Dependent~grpI_e + grpS_e:Independent), data[,c(1:2)])
pancova_e <- gls.ancova(Dependent~Independent, vcv(frog_tr, model = corMartins), Model, Model_SI_e)
pancova_e

# f 
grpS_f<-rep("A",length(rownames(data))) 
grpS_f[f_tips]<-"B"
names(grpS_f)<-rownames(data)
grpI_f<-rep("A",length(rownames(data))) 
grpI_f[f_tips]<-"B"
names(grpI_f)<-rownames(data)
Model<-model.matrix(as.formula(Dependent~Independent), data)
Model_SI_f <- model.matrix(as.formula(Dependent~grpI_f + grpS_f:Independent), data[,c(1:2)])
pancova_f <- gls.ancova(Dependent~Independent, vcv(frog_tr, model = corMartins), Model, Model_SI_f)
pancova_f

# g
grpS_g<-rep("A",length(rownames(data))) 
grpS_g[g_tips]<-"B"
names(grpS_g)<-rownames(data)
grpI_g<-rep("A",length(rownames(data))) 
grpI_g[g_tips]<-"B"
names(grpI_g)<-rownames(data)
Model<-model.matrix(as.formula(Dependent~Independent), data)
Model_SI_g <- model.matrix(as.formula(Dependent~grpI_g + grpS_g:Independent), data[,c(1:2)])
pancova_g <- gls.ancova(Dependent~Independent, vcv(frog_tr, model = corMartins), Model, Model_SI_g)
pancova_g

# h
grpS_h<-rep("A",length(rownames(data))) 
grpS_h[h_tips]<-"B"
names(grpS_h)<-rownames(data)
grpI_h<-rep("A",length(rownames(data))) 
grpI_h[h_tips]<-"B"
names(grpI_h)<-rownames(data)
Model<-model.matrix(as.formula(Dependent~Independent), data)
Model_SI_h <- model.matrix(as.formula(Dependent~grpI_h + grpS_h:Independent), data[,c(1:2)])
pancova_h <- gls.ancova(Dependent~Independent, vcv(frog_tr, model = corMartins), Model, Model_SI_h)
pancova_h

# i *Chiasmocleis
grpS_i<-rep("A",length(rownames(data))) 
grpS_i[i_tips]<-"B"
names(grpS_i)<-rownames(data)
grpI_i<-rep("A",length(rownames(data))) 
grpI_i[i_tips]<-"B"
names(grpI_i)<-rownames(data)
Model<-model.matrix(as.formula(Dependent~Independent), data)
Model_SI_i <- model.matrix(as.formula(Dependent~grpI_i + grpS_i:Independent), data[,c(1:2)])
pancova_i <- gls.ancova(Dependent~Independent, vcv(frog_tr, model = corMartins), Model, Model_SI_i)
pancova_i

# j
grpS_j<-rep("A",length(rownames(data))) 
grpS_j[j_tips]<-"B"
names(grpS_j)<-rownames(data)
grpI_j<-rep("A",length(rownames(data))) 
grpI_j[j_tips]<-"B"
names(grpI_j)<-rownames(data)
Model<-model.matrix(as.formula(Dependent~Independent), data)
Model_SI_j <- model.matrix(as.formula(Dependent~grpI_j + grpS_j:Independent), data[,c(1:2)])
pancova_j <- gls.ancova(Dependent~Independent, vcv(frog_tr, model = corMartins), Model, Model_SI_j)
pancova_j

# k
grpS_k<-rep("A",length(rownames(data))) 
grpS_k[k_tips]<-"B"
names(grpS_k)<-rownames(data)
grpI_k<-rep("A",length(rownames(data))) 
grpI_k[k_tips]<-"B"
names(grpI_k)<-rownames(data)
Model<-model.matrix(as.formula(Dependent~Independent), data)
Model_SI_k <- model.matrix(as.formula(Dependent~grpI_k + grpS_k:Independent), data[,c(1:2)])
pancova_k <- gls.ancova(Dependent~Independent, vcv(frog_tr, model = corMartins), Model, Model_SI_k)
pancova_k

# l
grpS_l<-rep("A",length(rownames(data))) 
grpS_l[l_tips]<-"B"
names(grpS_l)<-rownames(data)
grpI_l<-rep("A",length(rownames(data))) 
grpI_l[l_tips]<-"B"
names(grpI_l)<-rownames(data)
Model<-model.matrix(as.formula(Dependent~Independent), data)
Model_SI_l <- model.matrix(as.formula(Dependent~grpI_l + grpS_l:Independent), data[,c(1:2)])
pancova_l <- gls.ancova(Dependent~Independent, vcv(frog_tr, model = corMartins), Model, Model_SI_l)
pancova_l

# m
grpS_m<-rep("A",length(rownames(data))) 
grpS_m[m_tips]<-"B"
names(grpS_m)<-rownames(data)
grpI_m<-rep("A",length(rownames(data))) 
grpI_m[m_tips]<-"B"
names(grpI_m)<-rownames(data)
Model<-model.matrix(as.formula(Dependent~Independent), data)
Model_SI_m <- model.matrix(as.formula(Dependent~grpI_m + grpS_m:Independent), data[,c(1:2)])
pancova_m <- gls.ancova(Dependent~Independent, vcv(frog_tr, model = corMartins), Model, Model_SI_m)
pancova_m

# n *Huia
grpS_n<-rep("A",length(rownames(data))) 
grpS_n[n_tips]<-"B"
names(grpS_n)<-rownames(data)
grpI_n<-rep("A",length(rownames(data))) 
grpI_n[n_tips]<-"B"
names(grpI_n)<-rownames(data)
Model<-model.matrix(as.formula(Dependent~Independent), data)
Model_SI_n <- model.matrix(as.formula(Dependent~grpI_n + grpS_n:Independent), data[,c(1:2)])
pancova_n <- gls.ancova(Dependent~Independent, vcv(frog_tr, model = corMartins), Model, Model_SI_n)
pancova_n

# o
grpS_o<-rep("A",length(rownames(data))) 
grpS_o[o_tips]<-"B"
names(grpS_o)<-rownames(data)
grpI_o<-rep("A",length(rownames(data))) 
grpI_o[o_tips]<-"B"
names(grpI_o)<-rownames(data)
Model<-model.matrix(as.formula(Dependent~Independent), data)
Model_SI_o <- model.matrix(as.formula(Dependent~grpI_o + grpS_o:Independent), data[,c(1:2)])
pancova_o <- gls.ancova(Dependent~Independent, vcv(frog_tr, model = corMartins), Model, Model_SI_o)
pancova_o

# p
grpS_p<-rep("A",length(rownames(data))) 
grpS_p[p_tips]<-"B"
names(grpS_p)<-rownames(data)
grpI_p<-rep("A",length(rownames(data))) 
grpI_p[p_tips]<-"B"
names(grpI_p)<-rownames(data)
Model<-model.matrix(as.formula(Dependent~Independent), data)
Model_SI_p <- model.matrix(as.formula(Dependent~grpI_p + grpS_p:Independent), data[,c(1:2)])
pancova_p <- gls.ancova(Dependent~Independent, vcv(frog_tr, model = corMartins), Model, Model_SI_p)
pancova_p

# q
grpS_q<-rep("A",length(rownames(data))) 
grpS_q[q_tips]<-"B"
names(grpS_q)<-rownames(data)
grpI_q<-rep("A",length(rownames(data))) 
grpI_q[q_tips]<-"B"
names(grpI_q)<-rownames(data)
Model<-model.matrix(as.formula(Dependent~Independent), data)
Model_SI_q <- model.matrix(as.formula(Dependent~grpI_q + grpS_q:Independent), data[,c(1:2)])
pancova_q <- gls.ancova(Dependent~Independent, vcv(frog_tr, model = corMartins), Model, Model_SI_q)
pancova_q

# r *Rana
grpS_r<-rep("A",length(rownames(data))) 
grpS_r[r_tips]<-"B"
names(grpS_r)<-rownames(data)
grpI_r<-rep("A",length(rownames(data))) 
grpI_r[r_tips]<-"B"
names(grpI_r)<-rownames(data)
Model<-model.matrix(as.formula(Dependent~Independent), data)
Model_SI_r <- model.matrix(as.formula(Dependent~grpI_r + grpS_r:Independent), data[,c(1:2)])
pancova_r <- gls.ancova(Dependent~Independent, vcv(frog_tr, model = corMartins), Model, Model_SI_r)
pancova_r

# s
grpS_s<-rep("A",length(rownames(data))) 
grpS_s[s_tips]<-"B"
names(grpS_s)<-rownames(data)
grpI_s<-rep("A",length(rownames(data))) 
grpI_s[s_tips]<-"B"
names(grpI_s)<-rownames(data)
Model<-model.matrix(as.formula(Dependent~Independent), data)
Model_SI_s <- model.matrix(as.formula(Dependent~grpI_s + grpS_s:Independent), data[,c(1:2)])
pancova_s <- gls.ancova(Dependent~Independent, vcv(frog_tr, model = corMartins), Model, Model_SI_s)
pancova_s

# t
grpS_t<-rep("A",length(rownames(data))) 
grpS_t[t_tips]<-"B"
names(grpS_t)<-rownames(data)
grpI_t<-rep("A",length(rownames(data))) 
grpI_t[t_tips]<-"B"
names(grpI_t)<-rownames(data)
Model<-model.matrix(as.formula(Dependent~Independent), data)
Model_SI_t <- model.matrix(as.formula(Dependent~grpI_t + grpS_t:Independent), data[,c(1:2)])
pancova_t <- gls.ancova(Dependent~Independent, vcv(frog_tr, model = corMartins), Model, Model_SI_t)
pancova_t

# u
grpS_u<-rep("A",length(rownames(data))) 
grpS_u[u_tips]<-"B"
names(grpS_u)<-rownames(data)
grpI_u<-rep("A",length(rownames(data))) 
grpI_u[u_tips]<-"B"
names(grpI_u)<-rownames(data)
Model<-model.matrix(as.formula(Dependent~Independent), data)
Model_SI_u <- model.matrix(as.formula(Dependent~grpI_u + grpS_u:Independent), data[,c(1:2)])
pancova_u <- gls.ancova(Dependent~Independent, vcv(frog_tr, model = corMartins), Model, Model_SI_u)
pancova_u

# v *Mantellidae
grpS_v<-rep("A",length(rownames(data))) 
grpS_v[v_tips]<-"B"
names(grpS_v)<-rownames(data)
grpI_v<-rep("A",length(rownames(data))) 
grpI_v[v_tips]<-"B"
names(grpI_v)<-rownames(data)
Model<-model.matrix(as.formula(Dependent~Independent), data)
Model_SI_v <- model.matrix(as.formula(Dependent~grpI_v + grpS_v:Independent), data[,c(1:2)])
pancova_v <- gls.ancova(Dependent~Independent, vcv(frog_tr, model = corMartins), Model, Model_SI_v)
pancova_v

# w
grpS_w<-rep("A",length(rownames(data))) 
grpS_w[w_tips]<-"B"
names(grpS_w)<-rownames(data)
grpI_w<-rep("A",length(rownames(data))) 
grpI_w[w_tips]<-"B"
names(grpI_w)<-rownames(data)
Model<-model.matrix(as.formula(Dependent~Independent), data)
Model_SI_w <- model.matrix(as.formula(Dependent~grpI_w + grpS_w:Independent), data[,c(1:2)])
pancova_w <- gls.ancova(Dependent~Independent, vcv(frog_tr, model = corMartins), Model, Model_SI_w)
pancova_w

# x
grpS_x<-rep("A",length(rownames(data))) 
grpS_x[x_tips]<-"B"
names(grpS_x)<-rownames(data)
grpI_x<-rep("A",length(rownames(data))) 
grpI_x[x_tips]<-"B"
names(grpI_x)<-rownames(data)
Model<-model.matrix(as.formula(Dependent~Independent), data)
Model_SI_x <- model.matrix(as.formula(Dependent~grpI_x + grpS_x:Independent), data[,c(1:2)])
pancova_x <- gls.ancova(Dependent~Independent, vcv(frog_tr, model = corMartins), Model, Model_SI_x)
pancova_x

# y
grpS_y<-rep("A",length(rownames(data))) 
grpS_y[y_tips]<-"B"
names(grpS_y)<-rownames(data)
grpI_y<-rep("A",length(rownames(data))) 
grpI_y[y_tips]<-"B"
names(grpI_y)<-rownames(data)
Model<-model.matrix(as.formula(Dependent~Independent), data)
Model_SI_y <- model.matrix(as.formula(Dependent~grpI_y + grpS_y:Independent), data[,c(1:2)])
pancova_y <- gls.ancova(Dependent~Independent, vcv(frog_tr, model = corMartins), Model, Model_SI_y)
pancova_y

# z
grpS_z<-rep("A",length(rownames(data))) 
grpS_z[z_tips]<-"B"
names(grpS_z)<-rownames(data)
grpI_z<-rep("A",length(rownames(data))) 
grpI_z[z_tips]<-"B"
names(grpI_z)<-rownames(data)
Model<-model.matrix(as.formula(Dependent~Independent), data)
Model_SI_z <- model.matrix(as.formula(Dependent~grpI_z + grpS_z:Independent), data[,c(1:2)])
pancova_z <- gls.ancova(Dependent~Independent, vcv(frog_tr, model = corMartins), Model, Model_SI_z)
pancova_z

# aa
grpS_aa<-rep("A",length(rownames(data))) 
grpS_aa[aa_tips]<-"B"
names(grpS_aa)<-rownames(data)
grpI_aa<-rep("A",length(rownames(data))) 
grpI_aa[aa_tips]<-"B"
names(grpI_aa)<-rownames(data)
Model<-model.matrix(as.formula(Dependent~Independent), data)
Model_SI_aa <- model.matrix(as.formula(Dependent~grpI_aa + grpS_aa:Independent), data[,c(1:2)])
pancova_aa <- gls.ancova(Dependent~Independent, vcv(frog_tr, model = corMartins), Model, Model_SI_aa)
pancova_aa

# ab *Dendropsophus
grpS_ab<-rep("A",length(rownames(data))) 
grpS_ab[ab_tips]<-"B"
names(grpS_ab)<-rownames(data)
grpI_ab<-rep("A",length(rownames(data))) 
grpI_ab[ab_tips]<-"B"
names(grpI_ab)<-rownames(data)
Model<-model.matrix(as.formula(Dependent~Independent), data)
Model_SI_ab <- model.matrix(as.formula(Dependent~grpI_ab + grpS_ab:Independent), data[,c(1:2)])
pancova_ab <- gls.ancova(Dependent~Independent, vcv(frog_tr, model = corMartins), Model, Model_SI_ab)
pancova_ab

# ac
grpS_ac<-rep("A",length(rownames(data))) 
grpS_ac[ac_tips]<-"B"
names(grpS_ac)<-rownames(data)
grpI_ac<-rep("A",length(rownames(data))) 
grpI_ac[ac_tips]<-"B"
names(grpI_ac)<-rownames(data)
Model<-model.matrix(as.formula(Dependent~Independent), data)
Model_SI_ac <- model.matrix(as.formula(Dependent~grpI_ac + grpS_ac:Independent), data[,c(1:2)])
pancova_ac <- gls.ancova(Dependent~Independent, vcv(frog_tr, model = corMartins), Model, Model_SI_ac)
pancova_ac

# ad *Leiuperidae
grpS_ad<-rep("A",length(rownames(data))) 
grpS_ad[ad_tips]<-"B"
names(grpS_ad)<-rownames(data)
grpI_ad<-rep("A",length(rownames(data))) 
grpI_ad[ad_tips]<-"B"
names(grpI_ad)<-rownames(data)
Model<-model.matrix(as.formula(Dependent~Independent), data)
Model_SI_ad <- model.matrix(as.formula(Dependent~grpI_ad + grpS_ad:Independent), data[,c(1:2)])
pancova_ad <- gls.ancova(Dependent~Independent, vcv(frog_tr, model = corMartins), Model, Model_SI_ad)
pancova_ad

# ae
grpS_ae<-rep("A",length(rownames(data))) 
grpS_ae[ae_tips]<-"B"
names(grpS_ae)<-rownames(data)
grpI_ae<-rep("A",length(rownames(data))) 
grpI_ae[ae_tips]<-"B"
names(grpI_ae)<-rownames(data)
Model<-model.matrix(as.formula(Dependent~Independent), data)
Model_SI_ae <- model.matrix(as.formula(Dependent~grpI_ae + grpS_ae:Independent), data[,c(1:2)])
pancova_ae <- gls.ancova(Dependent~Independent, vcv(frog_tr, model = corMartins), Model, Model_SI_ae)
pancova_ae

# af
grpS_af<-rep("A",length(rownames(data))) 
grpS_af[af_tips]<-"B"
names(grpS_af)<-rownames(data)
grpI_af<-rep("A",length(rownames(data))) 
grpI_af[af_tips]<-"B"
names(grpI_af)<-rownames(data)
Model<-model.matrix(as.formula(Dependent~Independent), data)
Model_SI_af <- model.matrix(as.formula(Dependent~grpI_af + grpS_af:Independent), data[,c(1:2)])
pancova_af <- gls.ancova(Dependent~Independent, vcv(frog_tr, model = corMartins), Model, Model_SI_af)
pancova_af

# ag
grpS_ag<-rep("A",length(rownames(data))) 
grpS_ag[ag_tips]<-"B"
names(grpS_ag)<-rownames(data)
grpI_ag<-rep("A",length(rownames(data))) 
grpI_ag[ag_tips]<-"B"
names(grpI_ag)<-rownames(data)
Model<-model.matrix(as.formula(Dependent~Independent), data)
Model_SI_ag <- model.matrix(as.formula(Dependent~grpI_ag + grpS_ag:Independent), data[,c(1:2)])
pancova_ag <- gls.ancova(Dependent~Independent, vcv(frog_tr, model = corMartins), Model, Model_SI_ag)
pancova_ag

# ah
grpS_ah<-rep("A",length(rownames(data))) 
grpS_ah[ah_tips]<-"B"
names(grpS_ah)<-rownames(data)
grpI_ah<-rep("A",length(rownames(data))) 
grpI_ah[ah_tips]<-"B"
names(grpI_ah)<-rownames(data)
Model<-model.matrix(as.formula(Dependent~Independent), data)
Model_SI_ah <- model.matrix(as.formula(Dependent~grpI_ah + grpS_ah:Independent), data[,c(1:2)])
pancova_ah <- gls.ancova(Dependent~Independent, vcv(frog_tr, model = corMartins), Model, Model_SI_ah)
pancova_ah

# ai *Paratelmatobius and Pseudopaludicola NOTE: not in the same subfamily
grpS_ai<-rep("A",length(rownames(data))) 
grpS_ai[ai_tips]<-"B"
names(grpS_ai)<-rownames(data)
grpI_ai<-rep("A",length(rownames(data))) 
grpI_ai[ai_tips]<-"B"
names(grpI_ai)<-rownames(data)
Model<-model.matrix(as.formula(Dependent~Independent), data)
Model_SI_ai <- model.matrix(as.formula(Dependent~grpI_ai + grpS_ai:Independent), data[,c(1:2)])
pancova_ai <- gls.ancova(Dependent~Independent, vcv(frog_tr, model = corMartins), Model, Model_SI_ai)
pancova_ai

# aj *Dendropsophus
grpS_aj<-rep("A",length(rownames(data))) 
grpS_aj[aj_tips]<-"B"
names(grpS_aj)<-rownames(data)
grpI_aj<-rep("A",length(rownames(data))) 
grpI_aj[aj_tips]<-"B"
names(grpI_aj)<-rownames(data)
Model<-model.matrix(as.formula(Dependent~Independent), data)
Model_SI_aj <- model.matrix(as.formula(Dependent~grpI_aj + grpS_aj:Independent), data[,c(1:2)])
pancova_aj <- gls.ancova(Dependent~Independent, vcv(frog_tr, model = corMartins), Model, Model_SI_aj)
pancova_aj


rbind("A"=pancova_a, "B"=pancova_b, "C"=pancova_c, "D"=pancova_d, "E"=pancova_e, "F"=pancova_f, "G"=pancova_g, "H"=pancova_h, "I"=pancova_i, "J"=pancova_j, "K"=pancova_k, "L"=pancova_l, "M"=pancova_m, "N"=pancova_n, "O"=pancova_o)

# pANCOVA data-only
####Set groups to be compared selected by pp > 0.7:
#subsetting lineages in the regimes
shiftsums.NNN.dto.0.7 <- shiftSummaries(NNN.mcmc, mcmc.NNN, pp.cutoff=0.7)
shiftsums.NNN.dto.0.7$descendents
root <- shiftsums.NNN.dto.0.7$descendents[[1]]
a <- shiftsums.NNN.dto.0.7$descendents[[2]]
b <- shiftsums.NNN.dto.0.7$descendents[[3]]
c <- shiftsums.NNN.dto.0.7$descendents[[6]]
d <- shiftsums.NNN.dto.0.7$descendents[[7]]
e <- shiftsums.NNN.dto.0.7$descendents[[8]]
f <- shiftsums.NNN.dto.0.7$descendents[[9]]


a_tips <- getTips(frog_tr, findMRCA(frog_tr, a))
b_tips <- getTips(frog_tr, findMRCA(frog_tr, b))
c_tips <- getTips(frog_tr, findMRCA(frog_tr, c))
d_tips <- getTips(frog_tr, findMRCA(frog_tr, d))
e_tips <- getTips(frog_tr, findMRCA(frog_tr, e))
f_tips <- getTips(frog_tr, findMRCA(frog_tr, f))

# a
grpS_a<-rep("A",length(rownames(data))) 
grpS_a[a_tips]<-"B"
names(grpS_a)<-rownames(data)
grpI_a<-rep("A",length(rownames(data))) 
grpI_a[a_tips]<-"B"
names(grpI_a)<-rownames(data)
Model<-model.matrix(as.formula(Dependent~Independent), data)
Model_SI_a <- model.matrix(as.formula(Dependent~grpI_a + grpS_a:Independent), data[,c(1:2)])
pancova_a <- gls.ancova(Dependent~Independent, vcv(frog_tr, model = corMartins), Model, Model_SI_a)
pancova_a
a

# b
grpS_b<-rep("A",length(rownames(data))) 
grpS_b[b_tips]<-"B"
names(grpS_b)<-rownames(data)
grpI_b<-rep("A",length(rownames(data))) 
grpI_b[b_tips]<-"B"
names(grpI_b)<-rownames(data)
Model<-model.matrix(as.formula(Dependent~Independent), data)
Model_SI_b <- model.matrix(as.formula(Dependent~grpI_b + grpS_b:Independent), data[,c(1:2)])
pancova_b <- gls.ancova(Dependent~Independent, vcv(frog_tr, model = corMartins), Model, Model_SI_b)
pancova_b
b

# c
grpS_c<-rep("A",length(rownames(data))) 
grpS_c[c_tips]<-"B"
names(grpS_c)<-rownames(data)
grpI_c<-rep("A",length(rownames(data))) 
grpI_c[c_tips]<-"B"
names(grpI_c)<-rownames(data)
Model<-model.matrix(as.formula(Dependent~Independent), data)
Model_SI_c <- model.matrix(as.formula(Dependent~grpI_c + grpS_c:Independent), data[,c(1:2)])
pancova_c <- gls.ancova(Dependent~Independent, vcv(frog_tr, model = corMartins), Model, Model_SI_c)
pancova_c
c

# d
grpS_d<-rep("A",length(rownames(data))) 
grpS_d[d_tips]<-"B"
names(grpS_d)<-rownames(data)
grpI_d<-rep("A",length(rownames(data))) 
grpI_d[d_tips]<-"B"
names(grpI_d)<-rownames(data)
Model<-model.matrix(as.formula(Dependent~Independent), data)
Model_SI_d <- model.matrix(as.formula(Dependent~grpI_d + grpS_d:Independent), data[,c(1:2)])
pancova_d <- gls.ancova(Dependent~Independent, vcv(frog_tr, model = corMartins), Model, Model_SI_d)
pancova_d
d

# e
grpS_e<-rep("A",length(rownames(data))) 
grpS_e[e_tips]<-"B"
names(grpS_e)<-rownames(data)
grpI_e<-rep("A",length(rownames(data))) 
grpI_e[e_tips]<-"B"
names(grpI_e)<-rownames(data)
Model<-model.matrix(as.formula(Dependent~Independent), data)
Model_SI_e <- model.matrix(as.formula(Dependent~grpI_e + grpS_e:Independent), data[,c(1:2)])
pancova_e <- gls.ancova(Dependent~Independent, vcv(frog_tr, model = corMartins), Model, Model_SI_e)
pancova_e
e

# f
grpS_f<-rep("A",length(rownames(data))) 
grpS_f[f_tips]<-"B"
names(grpS_f)<-rownames(data)
grpI_f<-rep("A",length(rownames(data))) 
grpI_f[f_tips]<-"B"
names(grpI_f)<-rownames(data)
Model<-model.matrix(as.formula(Dependent~Independent), data)
Model_SI_f <- model.matrix(as.formula(Dependent~grpI_f + grpS_f:Independent), data[,c(1:2)])
pancova_f <- gls.ancova(Dependent~Independent, vcv(frog_tr, model = corMartins), Model, Model_SI_f)
pancova_f
f


save.image("Tonini_Data_S4_acoustic_allometric_scaling.RData")
